# Supplementary material for: High seroprevalence of Leishmania infantum is linked to immune activation in people with HIV: a two-stage cross-sectional study in Bahia, Brazil
Source: Front Microbiol. 2023 Jul 19;14:1221682. doi: 10.3389/fmicb.2023.1221682 (PMC10436095; doi:10.3389/fmicb.2023.1221682)
Supplement: Supplementary file 2 [file Table_2.XLSX]

## Sheet: Supplement
Supplementary Material
High seroprevalence of Leishmania infantum is linked to immune activation in people with HIV: a two-stage cross-sectional study in Bahia, Brazil
Laise de Moraes1,2, Luciane Amorim Santos1,2,3, Liã Bárbara Arruda4, Maria da Purificação Pereira da Silva5, Márcio de Oliveira Silva5, José Adriano Góes Silva1,2,5, André Ramos5, Marcos Bastos dos Santos2, Felipe Guimarães Torres2, Cibele Orge2, Antonio Marcos dos Santos Teixeira2, Thiago Santos Vieira2, Laura Ramírez6, Manuel Soto6, Maria Fernanda Rios Grassi2,3, Isadora Cristina de Siqueira2, …
* Correspondence: Corresponding Author: ricardo.khouri@fiocruz.br

## Sheet: Table S1
Supplementary Table 1. Database accession numbers and subtype information for partial genome references sequences used in phylogenetic analysis
Group/subtype	Genbank accession numbers
M/A1	AB253421, AB253429, DQ676872
M/A2	AF286237, AF286238, GU201516
M/B	AY173951, AY331295, AY423387, K03455
M/C	AF067155, AY772699, U52953, U46016
M/D	AY253311, AY371157, K03454, U88824
M/F1	AF005494, AF075703, AF077336, AJ249238
M/F2	AF377956, AJ249236, AJ249237, AY371158
M/G	AF061641, AF084936, AY612637, U88826
M/H	AF005496, AF190127, AF190128, FJ711703
M/J	AF082394, EF614151, GU237072
M/K	AJ249235, AJ249239
O	AJ302647, AY169812, L20571, L20587
N	AJ006022, AJ271370, AY532635
P	GU111555, HQ179987

## Sheet: Table S2
Supplementary Table 2. Prevalence pol HIV-1 subtypes in DP and DNpaired groups
Subtype	Total (n=19)	DP (n=8)	DNpaired (n=11)	p value
B	63.16% (12)	62.5% (5)	63.64% (7)	0.6673
C	15.79% (3)	25% (2)	9.09% (1)
D	5.26% (1)	NA	9.09% (1)
BF	15.79% (3)	12.5% (1)	18.18% (2)

## Sheet: Table S3
Supplementary Table 3. Overlap ratio of differentially expressed genes of HIV untreated versus visceral leishmaniasis active disease
Gene Set Name	# Genes in Gene Set (K)	Description	# Genes in Overlap (k)	k/K	p-value	FDR q-value
WIELAND_UP_BY_HBV_INFECTION	103	Genes induced in the liver during hepatitis B (HBV) viral clearance in chimpanzees.	10	0.0971	1.41e-17	4.65e-14
DODD_NASOPHARYNGEAL_CARCINOMA_DN	1396	Genes down-regulated in nasopharyngeal carcinoma (NPC) compared to the normal tissue.	17	0.0122	2.36e-14	3.9e-11		IFN-regulated/antiviral pathways
BROWNE_INTERFERON_RESPONSIVE_GENES	67	Genes up-regulated in primary fibroblast culture after treatment with interferon alpha for 6 h.	7	0.1045	8.14e-13	8.96e-10
SANA_RESPONSE_TO_IFNG_UP	75	Genes up-regulated in five primary endothelial cell types (lung, aortic, iliac, dermal, and colon) by IFNG [GeneID=3458].	7	0.0933	1.85e-12	1.52e-09		Inflammatory pathways
HECKER_IFNB1_TARGETS	94	Genes transcriptionally modulated in the blood of multiple sclerosis patients in response to subcutaneous treatment with recombinant IFNB1 [GeneID = 3456].	7	0.0745	9.38e-12	6.19e-09
JISON_SICKLE_CELL_DISEASE_UP	182	Genes up-regulated in peripheral blood mononuclear cells (PBMC) from sickle cell disease patients compared to those from healthy subjects.	8	0.044	1.96e-11	1.08e-08
POOLA_INVASIVE_BREAST_CANCER_UP	292	Genes up-regulated in atypical ductal hyperplastic tissues from patients with (ADHC) breast cancer vs those without the cancer (ADH).	9	0.0308	2.3e-11	1.09e-08
ICHIBA_GRAFT_VERSUS_HOST_DISEASE_D7_UP	112	Hepatic graft versus host disease (GVHD), day 7: up-regulated in allogeneic vs syngeneic bone marrow transplant.	7	0.0625	3.27e-11	1.35e-08
BERTUCCI_MEDULLARY_VS_DUCTAL_BREAST_CANCER_UP	206	Genes up-regulated in medullary breast cancer (MBC) relative to ductal breast cancer (DBD).	8	0.0388	5.27e-11	1.93e-08
GOLDRATH_ANTIGEN_RESPONSE	355	Genes up-regulated at the peak of an antigen response of naive CD8+ [GeneID=925;926] T-cells.	9	0.0254	1.3e-10	4.3e-08
GRAHAM_NORMAL_QUIESCENT_VS_NORMAL_DIVIDING_DN	89	Genes down-regulated in quiescent vs dividing CD34+ [GeneID=8842] cells isolated from peripheral blood of normal donors.	6	0.0674	5.8e-10	1.74e-07
GAVIN_FOXP3_TARGETS_CLUSTER_P6	91	Cluster P6 of genes with similar expression profiles in peripheral T lymphocytes after FOXP3 [GeneID=50943] loss of function (LOF).	6	0.0659	6.65e-10	1.83e-07
KAMMINGA_EZH2_TARGETS	41	Putative targets or partners of EZH2 [GeneID=2146] in hematopoietic stem cells.	5	0.122	8.21e-10	2.09e-07
SENGUPTA_NASOPHARYNGEAL_CARCINOMA_UP	301	Genes up-regulated in nsopharyngeal carcinoma relative to the normal tissue.	8	0.0266	1.06e-09	2.37e-07
GRAHAM_CML_DIVIDING_VS_NORMAL_QUIESCENT_UP	184	Genes up-regulated in quiescent CD34+ [GeneID=8842] cells isolated from peripheral blood of normal donors compared to the dividing cells from CML (chronic myeloid leukemia) patients.	7	0.038	1.08e-09	2.37e-07
SHEDDEN_LUNG_CANCER_POOR_SURVIVAL_A6	459	Cluster 6 of method A: up-regulation of these genes in patients with non-small cell lung cancer (NSCLC) predicts poor survival outcome.	9	0.0196	1.24e-09	2.57e-07
WHITEFORD_PEDIATRIC_CANCER_MARKERS	116	Differentially expressed genes in a panel of xenografts representing 8 common pediatric tumors compared to the normal tissues.	6	0.0517	2.9e-09	5.63e-07
ACEVEDO_LIVER_CANCER_UP	972	Genes up-regulated in hepatocellular carcinoma (HCC) compared to normal liver samples.	11	0.0113	4.48e-09	8.21e-07
CHUNG_BLISTER_CYTOTOXICITY_UP	136	Genes up-regulated in blister cells from patients with adverse drug reactions (ADR).	6	0.0441	7.56e-09	1.31e-06
ICHIBA_GRAFT_VERSUS_HOST_DISEASE_35D_UP	139	Hepatic graft versus host disease (GVHD), day 35: genes up-regulated in allogeneic vs syngeneic bone marrow transplant.	6	0.0432	8.62e-09	1.42e-06
VECCHI_GASTRIC_CANCER_EARLY_UP	434	Up-regulated genes distinguishing between early gastric cancer (EGC) and normal tissue samples.	8	0.0184	1.84e-08	2.9e-06
HELLER_SILENCED_BY_METHYLATION_UP	284	Genes up-regulated in at least one of three multiple myeloma (MM) cell lines treated with the DNA hypomethylating agent decitabine (5-aza-2'-deoxycytidine) [PubChem=451668].	7	0.0246	2.17e-08	3.11e-06
NAKAMURA_TUMOR_ZONE_PERIPHERAL_VS_CENTRAL_UP	284	Up-regulated genes in peripheral zone of human pancreatic cancer growing in the pancreas of nude mice compared to that of the tumor from the central zone.	7	0.0246	2.17e-08	3.11e-06
SASAKI_ADULT_T_CELL_LEUKEMIA	168	Genes up-regulated in adult T-cell leukemia (ATL) cells compared to T lymphocytes from healthy controls.	6	0.0357	2.68e-08	3.68e-06
CASORELLI_ACUTE_PROMYELOCYTIC_LEUKEMIA_DN	669	Genes down-regulated in APL (acute promyeolocytic leukemia) blasts expressing PML-RARA fusion [GeneID=5371;5914] compared to normal promyeloblasts.	9	0.0135	3.22e-08	4.26e-06
MORI_IMMATURE_B_LYMPHOCYTE_DN	89	Down-regulated genes in the B lymphocyte developmental signature based on expression profiling of lymphomas from the Emu-myc transgenic mice: the immature B stage.	5	0.0562	4.38e-08	5.35e-06
NAKAYAMA_SOFT_TISSUE_TUMORS_PCA2_UP	89	Top 100 probe sets contrubuting to the positive side of the 2nd principal component; associated with adipocytic differentiation.	5	0.0562	4.38e-08	5.35e-06
TAKEDA_TARGETS_OF_NUP98_HOXA9_FUSION_10D_UP	194	Genes up-regulated in CD34+ [GeneID=947] hematopoetic cells by expression of NUP98-HOXA9 fusion [GeneID=4928;3205] off a retroviral vector at 10 days after transduction.	6	0.0309	6.3e-08	7.42e-06
BURTON_ADIPOGENESIS_3	100	Strongly up-regulated at 16-24 h during differentiation of 3T3-L1 cells (fibroblast) into adipocytes.	5	0.05	7.87e-08	8.96e-06
COLINA_TARGETS_OF_4EBP1_AND_4EBP2	348	Genes up-regulated in MEF cells (embryonic fibroblast) with double knockout of the translation repressors 4EBP1 [GeneID=1978] and 4EBP2 [GeneID=1979].	7	0.0201	8.67e-08	9.54e-06
NUYTTEN_EZH2_TARGETS_UP	1032	Genes up-regulated in PC3 cells (prostate cancer) after knockdown of EZH2 [GeneID=2146] by RNAi.	10	0.0097	1.08e-07	1.15e-05
LE_EGR2_TARGETS_UP	108	Genes up-regulated in P14 nerves of transgenic mice having hypomorhic (reduced function) allele of EGR2 [GeneID=1959].	5	0.0463	1.16e-07	1.16e-05
ZHU_CMV_ALL_UP	108	Up-regulated at any timepoint following infection of primary human foreskin fibroblasts with CMV	5	0.0463	1.16e-07	1.16e-05
ONKEN_UVEAL_MELANOMA_UP	790	Genes up-regulated in uveal melanoma: class 2 vs class 1 tumors.	9	0.0114	1.32e-07	1.28e-05
MARKEY_RB1_ACUTE_LOF_DN	227	Genes down-regulated in adult fibroblasts with inactivated RB1 [GeneID=5925] by Cre-lox: acute loss of function (LOF) of RB1.	6	0.0264	1.59e-07	1.5e-05
FISCHER_G2_M_CELL_CYCLE	236	Cell cycle genes with peak expression in G2/M check point.	6	0.0254	2e-07	1.84e-05
ZHENG_GLIOBLASTOMA_PLASTICITY_UP	241	The glioblastoma multiforme (GBM) plasticity signature: genes up-regulated in neural stem cells (NSC) with double knockout of TP53 and PTEN [GeneID=7157;5728] vs those with knockout of TP53 alone.	6	0.0249	2.26e-07	2.02e-05
CHICAS_RB1_TARGETS_GROWING	243	Genes up-regulated in growing IMR90 cells (fibroblast) after knockdown of RB1 [GeneID=5925] by RNAi.	6	0.0247	2.38e-07	2.07e-05
ISHIDA_E2F_TARGETS	53	Genes up-regulated in MEF cells (embryonic fibroblast) after expression of E2F1 or E2F2 [GeneID=1869;1870].	4	0.0755	3.27e-07	2.77e-05
KANG_DOXORUBICIN_RESISTANCE_UP	54	Genes up-regulated in gastric cancer cell lines: doxorubicin [PubChem=31703] resistant vs sensitive.	4	0.0741	3.53e-07	2.91e-05
BENPORATH_CYCLING_GENES	648	Genes showing cell-cycle stage-specific expression [PMID=12058064].	8	0.0123	3.94e-07	3.17e-05
ROSTY_CERVICAL_CANCER_PROLIFERATION_CLUSTER	140	The 'Cervical Cancer Proliferation Cluster' (CCPC): genes whose expression in cervical carcinoma positively correlates with that of the HPV E6 and E7 oncogenes; they are also differentially expressed according to disease outcome.	5	0.0357	4.22e-07	3.32e-05
TANG_SENESCENCE_TP53_TARGETS_DN	57	Genes down-regulated in WI-38 cells (senescent primary fibroblasts) after inactivation of TP53 [GeneID=7157] by GSE56 polypeptide.	4	0.0702	4.39e-07	3.37e-05
WATANABE_ULCERATIVE_COLITIS_WITH_CANCER_DN	15	Genes down-regulated in non-neoplastic rectal mucosa samples from patients having cancer associated with ulcerative collitis, compared to those who did not have the cancer.	3	0.2	5.23e-07	3.93e-05
HELLER_HDAC_TARGETS_SILENCED_BY_METHYLATION_UP	460	Genes up-regulated in multiple myeloma (MM) cell lines treated with both decitabine [PubChem=451668] TSA [PubChem=5562].	7	0.0152	5.68e-07	4.16e-05
MARSON_BOUND_BY_E2F4_UNSTIMULATED	682	Genes with promoters bound by E2F4 [GeneID=1874] in unstimulated hybridoma cells.	8	0.0117	5.79e-07	4.16e-05
HOFFMANN_LARGE_TO_SMALL_PRE_BII_LYMPHOCYTE_UP	151	Genes up-regulated during differentiation from large pre-BII to small pre-BII lymphocyte.	5	0.0331	6.15e-07	4.32e-05
SOTIRIOU_BREAST_CANCER_GRADE_1_VS_3_UP	154	Up-regulated genes whose expression correlated with histologic grade of invasive breast cancer tumors: comparison of grade 1 vs grade 3.	5	0.0325	6.77e-07	4.66e-05
WINNEPENNINCKX_MELANOMA_METASTASIS_UP	162	Genes from the 254-gene classifier which were up-regulated in melanoma patients with a reported distant metastasis within 4 years.	5	0.0309	8.7e-07	5.86e-05
TARTE_PLASMA_CELL_VS_PLASMABLAST_DN	307	Genes down-regulated in mature plasma cells compared with plasmablastic B lymphocytes.	6	0.0195	9.31e-07	6.15e-05
CROONQUIST_NRAS_SIGNALING_DN	70	Genes down-regulated in ANBL-6 cell line (multiple myeloma, MM) expressing a constantly active form of NRAS [GeneID=4893] off a plasmid vector compared to those grown in the presence of IL6 [GeneID=3569].	4	0.0571	1.01e-06	6.54e-05
HELLER_HDAC_TARGETS_UP	316	Genes up-regulated in at least one of three multiple myeloma (MM) cell lines by TSA [PubChem=5562].	6	0.019	1.1e-06	6.99e-05
DUTERTRE_ESTRADIOL_RESPONSE_24HR_UP	323	Genes up-regulated in MCF7 cells (breast cancer) at 24 h of estradiol [PubChem=5757] treatment.	6	0.0186	1.25e-06	7.64e-05
YANG_BCL3_TARGETS_UP	324	Genes up-regulated in neonatal cardiac myocytes upon knockdown of BCL3 [GeneID=602] by RNAi.	6	0.0185	1.27e-06	7.64e-05
ANDERSEN_CHOLANGIOCARCINOMA_CLASS2	175	Genes overexpressed in cholangiocarcinoma class 2 associated with poor prognosis.	5	0.0286	1.27e-06	7.64e-05
SEITZ_NEOPLASTIC_TRANSFORMATION_BY_8P_DELETION_UP	75	Genes up-regulated in CT60/4 cells (breast cancer reverted to normal by transfer of chromosome 8p region) vs parental MDA-MB-231 cells (deleted chromosome 8p).	4	0.0533	1.33e-06	7.86e-05
CHIANG_LIVER_CANCER_SUBCLASS_PROLIFERATION_UP	179	Top 200 marker genes up-regulated in the 'proliferation' subclass of hepatocellular carcinoma (HCC); characterized by increased proliferation, high levels of serum AFP [GeneID=174], and chromosomal instability.	5	0.0279	1.42e-06	8.24e-05
WONG_EMBRYONIC_STEM_CELL_CORE	335	The 'core ESC-like gene module': genes coordinately up-regulated in a compendium of mouse embryonic stem cells (ESC) which are shared with the human ESC-like module.	6	0.0179	1.54e-06	8.79e-05
MORI_PRE_BI_LYMPHOCYTE_UP	79	Up-regulated genes in the B lymphocyte developmental signature, based on expression profiling of lymphomas from the Emu-myc transgenic mice: the Pre-BI stage.	4	0.0506	1.64e-06	9.19e-05
GRUETZMANN_PANCREATIC_CANCER_UP	346	Genes up-regulated in pancreatic ductal adenocarcinoma (PDAC) identified in a meta analysis across four independent studies.	6	0.0173	1.86e-06	0.000102
FLORIO_NEOCORTEX_BASAL_RADIAL_GLIA_DN	190	Genes down-regulated in basal radial glia (bRG) relative to apical radial glia (aRG), and up-regulated in both aRG and bRG relative to neurons.	5	0.0263	1.91e-06	0.000103
GOBERT_OLIGODENDROCYTE_DIFFERENTIATION_UP	563	Genes up-regulated during later stage of differentiation of Oli-Neu cells (oligodendroglial precursor) in response to PD174265 [PubChem=4709].	7	0.0124	2.17e-06	0.000115
MORI_LARGE_PRE_BII_LYMPHOCYTE_UP	85	Up-regulated genes in the B lymphocyte developmental signature, based on expression profiling of lymphomas from the Emu-myc transgenic mice: the Large Pre-BII stage.	4	0.0471	2.2e-06	0.000115
KRIEG_KDM3A_TARGETS_NOT_HYPOXIA	200	Genes not induced under hypoxia, but dependent on KDM3A [GeneID=55818] for hypoxic expression in RCC4 cells (renal carcinoma) expressing VHL [GeneID=7428].	5	0.025	2.45e-06	0.000126
FLECHNER_BIOPSY_KIDNEY_TRANSPLANT_REJECTED_VS_OK_UP	88	Genes up-regulated in kidney biopsies from patients with acute transplant rejection compared to the biopsies from patients with well functioning kidneys more than 1-year post transplant.	4	0.0455	2.53e-06	0.000129
RHEIN_ALL_GLUCOCORTICOID_THERAPY_DN	368	Genes down-regulated in ALL (acute lymphoblastic leukemia) blasts after 1 week of treatment with glucocorticoids.	6	0.0163	2.65e-06	0.000133
GRAHAM_CML_QUIESCENT_VS_NORMAL_QUIESCENT_UP	94	Genes up-regulated in quiescent (G0) CD34+ [GeneID=8842] cells isolated from peripheral blood of CML (chronic myeloid leukemia) patients compared to the quiescent cells from normal donors.	4	0.0426	3.3e-06	0.000162
CROONQUIST_IL6_DEPRIVATION_DN	95	Genes down-regulated in the ANBL-6 cell line (multiple myeloma, MM) after withdrawal of IL6 [GeneID=3569].	4	0.0421	3.44e-06	0.000167
KONG_E2F3_TARGETS	96	Genes up-regulated in MEF cells (embryonic fibroblasts) at 16 hr after serum stimulation and knockdown of E2F3 [GeneID=1871] by RNAi.	4	0.0417	3.58e-06	0.000172
CAIRO_HEPATOBLASTOMA_CLASSES_UP	611	Genes up-regulated in robust Cluster 2 (rC2) of hepatoblastoma samples compared to those in the robust Cluster 1 (rC1).	7	0.0115	3.72e-06	0.000176
PEDERSEN_METASTASIS_BY_ERBB2_ISOFORM_7	398	Genes regulated in MCF7 cells (breast cancer) by expression of the truncated (611-CTF) form of ERBB2 [GeneID=2064] at 60 h time point.	6	0.0151	4.16e-06	0.000191
GILDEA_METASTASIS	29	Top genes down-regulated in metastatic (T24T) vs non-metastatic (T24) bladder cancer cell lines.	3	0.1034	4.16e-06	0.000191
MOSERLE_IFNA_RESPONSE	31	Top 50 genes up-regulated in ovarian cancer progenitor cells (also known as side population, SP, cells) in response to interferon alpha (IFNA).	3	0.0968	5.11e-06	0.000231
GAL_LEUKEMIC_STEM_CELL_DN	235	Genes down-regulated in leukemic stem cells (LSC), defined as CD34+CD38- [GeneID=947;952] cells from AML (acute myeloid leukemia patients) compared to the CD34+CD38+ cells.	5	0.0213	5.38e-06	0.00024
LEE_EARLY_T_LYMPHOCYTE_UP	109	Genes up-regulated at early stages of progenitor T lymphocyte maturation compared to the late stages.	4	0.0367	5.94e-06	0.000262
FARMER_BREAST_CANCER_CLUSTER_2	33	Cluster 2: selected proliferation and 8q amplicon genes clustered together across breast cancer samples.	3	0.0909	6.19e-06	0.000266
GREENBAUM_E2A_TARGETS_UP	33	Genes up-regulated in pre-B lymphocytes upon Cre-Lox knockout of E2A [GeneID=6929].	3	0.0909	6.19e-06	0.000266
SMID_BREAST_CANCER_BASAL_UP	662	Genes up-regulated in basal subtype of breast cancer samles.	7	0.0106	6.28e-06	0.000266
PUJANA_BRCA1_PCC_NETWORK	1627	Genes constituting the BRCA1-PCC network of transcripts whose expression positively correlated (Pearson correlation coefficient, PCC >= 0.4) with that of BRCA1 [GeneID=672] across a compendium of normal tissues.	10	0.0061	6.61e-06	0.000276
KOBAYASHI_EGFR_SIGNALING_24HR_DN	252	Genes down-regulated in H1975 cells (non-small cell lung cancer, NSCLC) resistant to gefitinib [PubChem=123631] after treatment with EGFR inhibitor CL-387785 [PubChem=2776] for 24h.	5	0.0198	7.55e-06	0.000312
FISCHER_DREAM_TARGETS	967	Target genes of the DREAM complex.	8	0.0083	7.67e-06	0.000313
FULCHER_INFLAMMATORY_RESPONSE_LECTIN_VS_LPS_DN	450	Genes down-regulated in monocyte-derived dendritic cells (MDDC) after stimulation with galecin-1 (lectin, LGALS1) [GeneID=3956] compared to that with bacterial lipopolysaccharide (LPS).	6	0.0133	8.38e-06	0.000337
ZHOU_CELL_CYCLE_GENES_IN_IR_RESPONSE_24HR	124	Cell cycle genes significantly (p =< 0.05) changed in fibroblast cells at 24 h after exposure to ionizing radiation.	4	0.0323	9.9e-06	0.000394
MODY_HIPPOCAMPUS_PRENATAL	41	Genes highly expressed in prenatal hippocampus (cluster 1).	3	0.0732	1.2e-05	0.000473
WHITFIELD_CELL_CYCLE_LITERATURE	42	A list of known cell cycle regulated genes that was compiled from the literature by the authors.	3	0.0714	1.29e-05	0.000497
ZHU_CMV_8_HR_UP	42	Up-regulated at 8 h following infection of primary human foreskin fibroblasts with CMV	3	0.0714	1.29e-05	0.000497
LU_EZH2_TARGETS_UP	288	Genes up-regulated in SKOV3ip1 cells (ovarian cancer) upon knockdown of EZH2 [GeneID=2146] by RNAi.	5	0.0174	1.44e-05	0.000546
BURTON_ADIPOGENESIS_PEAK_AT_24HR	44	Cluster 5: genes progressively up-regulated (peak at 24 h time point) during differentiation of 3T3-L1 fibroblasts into adipocytes in response to adipogenic hormones.	3	0.0682	1.49e-05	0.000553
KAAB_FAILED_HEART_VENTRICLE_DN	44	Genes down-regulated in the ventricles of failing hearts (DCM and ICM) compared to the healthy controls.	3	0.0682	1.49e-05	0.000553
RODWELL_AGING_KIDNEY_UP	500	Genes whose expression increases with age in normal kidney.	6	0.012	1.52e-05	0.000558
PUJANA_CHEK2_PCC_NETWORK	762	Genes constituting the CHEK2-PCC network of transcripts whose expression positively correlates (Pearson correlation coefficient, PCC >= 0.4) with that of CHEK2 [GeneID=11200].	7	0.0092	1.56e-05	0.000566
CHIBA_RESPONSE_TO_TSA	45	Genes up-regulated in more than one of several human hepatoma cell lines by TSA [PubChem=5562].	3	0.0667	1.6e-05	0.000573
ZHAN_MULTIPLE_MYELOMA_PR_UP	46	Top 50 up-regulated genes in cluster PR of multiple myeloma samples characterized by increased expression of proliferation and cell cycle genes.	3	0.0652	1.71e-05	0.000606
DEBIASI_APOPTOSIS_BY_REOVIRUS_INFECTION_UP	302	Genes up-regulated in HEK293 cells (embryonic kidney) at 6 h, 12 h or 24 h after infection with reovirus strain T3A (known as a strong inducer of apoptosis).	5	0.0166	1.81e-05	0.000634
CHEMNITZ_RESPONSE_TO_PROSTAGLANDIN_E2_UP	147	Genes up-regulated in CD4+ [GeneID=920] T lymphocytes after stimulation with prostaglandin E2 [PubChem=5280360].	4	0.0272	1.94e-05	0.000668
RADAEVA_RESPONSE_TO_IFNA1_UP	48	Genes up-regulated in primary hepatocytes and Hep3B (hepatocyte) cells in response to IFNA [GeneID=3439].	3	0.0625	1.94e-05	0.000668
PELLICCIOTTA_HDAC_IN_ANTIGEN_PRESENTATION_DN	49	Antigen processing and presentation genes down-regulated in JY cells (B lymphocytes) treated with trichostatin A (TSA) [PubChem=5562].	3	0.0612	2.07e-05	0.000703
WONG_PROTEASOME_GENE_MODULE	50	Genes that comprise the proteasome gene module	3	0.06	2.2e-05	0.00074
WILCOX_RESPONSE_TO_PROGESTERONE_UP	153	Genes up-regulated in primary cultures of ovarian surface epithlium cells exposed to progesterone [PubChem=5994] for 5 days.	4	0.0261	2.27e-05	0.000756
BERENJENO_TRANSFORMED_BY_RHOA_UP	540	Genes up-regulated in NIH3T3 cells (fibroblasts) transformed by expression of contitutively active (Q63L) form of RHOA [GeneID=387] off plasmid vector.	6	0.0111	2.34e-05	0.000773
Gene/Gene Set Overlap Matrix
Entrez Gene Id	Gene Symbol	Gene Description	WIELAND_UP_BY_HBV_INFECTION	DODD_NASOPHARYNGEAL_CARCINOMA_DN	BROWNE_INTERFERON_RESPONSIVE_GENES	SANA_RESPONSE_TO_IFNG_UP	HECKER_IFNB1_TARGETS	JISON_SICKLE_CELL_DISEASE_UP	POOLA_INVASIVE_BREAST_CANCER_UP	ICHIBA_GRAFT_VERSUS_HOST_DISEASE_D7_UP	BERTUCCI_MEDULLARY_VS_DUCTAL_BREAST_CANCER_UP	GOLDRATH_ANTIGEN_RESPONSE	GRAHAM_NORMAL_QUIESCENT_VS_NORMAL_DIVIDING_DN	GAVIN_FOXP3_TARGETS_CLUSTER_P6	KAMMINGA_EZH2_TARGETS	SENGUPTA_NASOPHARYNGEAL_CARCINOMA_UP	GRAHAM_CML_DIVIDING_VS_NORMAL_QUIESCENT_UP	SHEDDEN_LUNG_CANCER_POOR_SURVIVAL_A6	WHITEFORD_PEDIATRIC_CANCER_MARKERS	ACEVEDO_LIVER_CANCER_UP	CHUNG_BLISTER_CYTOTOXICITY_UP	ICHIBA_GRAFT_VERSUS_HOST_DISEASE_35D_UP	VECCHI_GASTRIC_CANCER_EARLY_UP	HELLER_SILENCED_BY_METHYLATION_UP	NAKAMURA_TUMOR_ZONE_PERIPHERAL_VS_CENTRAL_UP	SASAKI_ADULT_T_CELL_LEUKEMIA	CASORELLI_ACUTE_PROMYELOCYTIC_LEUKEMIA_DN	MORI_IMMATURE_B_LYMPHOCYTE_DN	NAKAYAMA_SOFT_TISSUE_TUMORS_PCA2_UP	TAKEDA_TARGETS_OF_NUP98_HOXA9_FUSION_10D_UP	BURTON_ADIPOGENESIS_3	COLINA_TARGETS_OF_4EBP1_AND_4EBP2	NUYTTEN_EZH2_TARGETS_UP	LE_EGR2_TARGETS_UP	ZHU_CMV_ALL_UP	ONKEN_UVEAL_MELANOMA_UP	MARKEY_RB1_ACUTE_LOF_DN	FISCHER_G2_M_CELL_CYCLE	ZHENG_GLIOBLASTOMA_PLASTICITY_UP	CHICAS_RB1_TARGETS_GROWING	ISHIDA_E2F_TARGETS	KANG_DOXORUBICIN_RESISTANCE_UP	BENPORATH_CYCLING_GENES	ROSTY_CERVICAL_CANCER_PROLIFERATION_CLUSTER	TANG_SENESCENCE_TP53_TARGETS_DN	WATANABE_ULCERATIVE_COLITIS_WITH_CANCER_DN	HELLER_HDAC_TARGETS_SILENCED_BY_METHYLATION_UP	MARSON_BOUND_BY_E2F4_UNSTIMULATED	HOFFMANN_LARGE_TO_SMALL_PRE_BII_LYMPHOCYTE_UP
3627	CXCL10	C-X-C motif chemokine ligand 10 [Source:HGNC Symbol;Acc:HGNC:10637]	WIELAND_UP_BY_HBV_INFECTION	DODD_NASOPHARYNGEAL_CARCINOMA_DN	BROWNE_INTERFERON_RESPONSIVE_GENES	SANA_RESPONSE_TO_IFNG_UP	HECKER_IFNB1_TARGETS	JISON_SICKLE_CELL_DISEASE_UP	POOLA_INVASIVE_BREAST_CANCER_UP	ICHIBA_GRAFT_VERSUS_HOST_DISEASE_D7_UP						SENGUPTA_NASOPHARYNGEAL_CARCINOMA_UP				ACEVEDO_LIVER_CANCER_UP				HELLER_SILENCED_BY_METHYLATION_UP						TAKEDA_TARGETS_OF_NUP98_HOXA9_FUSION_10D_UP			NUYTTEN_EZH2_TARGETS_UP		ZHU_CMV_ALL_UP		MARKEY_RB1_ACUTE_LOF_DN											MARSON_BOUND_BY_E2F4_UNSTIMULATED
2633	GBP1	guanylate binding protein 1 [Source:HGNC Symbol;Acc:HGNC:4182]	WIELAND_UP_BY_HBV_INFECTION	DODD_NASOPHARYNGEAL_CARCINOMA_DN	BROWNE_INTERFERON_RESPONSIVE_GENES	SANA_RESPONSE_TO_IFNG_UP	HECKER_IFNB1_TARGETS	JISON_SICKLE_CELL_DISEASE_UP	POOLA_INVASIVE_BREAST_CANCER_UP							SENGUPTA_NASOPHARYNGEAL_CARCINOMA_UP								HELLER_SILENCED_BY_METHYLATION_UP						TAKEDA_TARGETS_OF_NUP98_HOXA9_FUSION_10D_UP					ZHU_CMV_ALL_UP											WATANABE_ULCERATIVE_COLITIS_WITH_CANCER_DN
6772	STAT1	signal transducer and activator of transcription 1 [Source:HGNC Symbol;Acc:HGNC:11362]	WIELAND_UP_BY_HBV_INFECTION	DODD_NASOPHARYNGEAL_CARCINOMA_DN	BROWNE_INTERFERON_RESPONSIVE_GENES	SANA_RESPONSE_TO_IFNG_UP	HECKER_IFNB1_TARGETS	JISON_SICKLE_CELL_DISEASE_UP		ICHIBA_GRAFT_VERSUS_HOST_DISEASE_D7_UP	BERTUCCI_MEDULLARY_VS_DUCTAL_BREAST_CANCER_UP					SENGUPTA_NASOPHARYNGEAL_CARCINOMA_UP						ICHIBA_GRAFT_VERSUS_HOST_DISEASE_35D_UP		HELLER_SILENCED_BY_METHYLATION_UP		SASAKI_ADULT_T_CELL_LEUKEMIA				TAKEDA_TARGETS_OF_NUP98_HOXA9_FUSION_10D_UP		COLINA_TARGETS_OF_4EBP1_AND_4EBP2	NUYTTEN_EZH2_TARGETS_UP			ONKEN_UVEAL_MELANOMA_UP	MARKEY_RB1_ACUTE_LOF_DN	FISCHER_G2_M_CELL_CYCLE					BENPORATH_CYCLING_GENES				HELLER_HDAC_TARGETS_SILENCED_BY_METHYLATION_UP	MARSON_BOUND_BY_E2F4_UNSTIMULATED
713	C1QB	complement C1q B chain [Source:HGNC Symbol;Acc:HGNC:1242]	WIELAND_UP_BY_HBV_INFECTION	DODD_NASOPHARYNGEAL_CARCINOMA_DN			HECKER_IFNB1_TARGETS			ICHIBA_GRAFT_VERSUS_HOST_DISEASE_D7_UP											CHUNG_BLISTER_CYTOTOXICITY_UP	ICHIBA_GRAFT_VERSUS_HOST_DISEASE_35D_UP														ONKEN_UVEAL_MELANOMA_UP	MARKEY_RB1_ACUTE_LOF_DN
7453	WARS	tryptophanyl-tRNA synthetase [Source:HGNC Symbol;Acc:HGNC:12729]	WIELAND_UP_BY_HBV_INFECTION		BROWNE_INTERFERON_RESPONSIVE_GENES	SANA_RESPONSE_TO_IFNG_UP				ICHIBA_GRAFT_VERSUS_HOST_DISEASE_D7_UP	BERTUCCI_MEDULLARY_VS_DUCTAL_BREAST_CANCER_UP							SHEDDEN_LUNG_CANCER_POOR_SURVIVAL_A6		ACEVEDO_LIVER_CANCER_UP		ICHIBA_GRAFT_VERSUS_HOST_DISEASE_35D_UP					CASORELLI_ACUTE_PROMYELOCYTIC_LEUKEMIA_DN						NUYTTEN_EZH2_TARGETS_UP		ZHU_CMV_ALL_UP	ONKEN_UVEAL_MELANOMA_UP
5920	PLAAT4	phospholipase A and acyltransferase 4 [Source:HGNC Symbol;Acc:HGNC:9869]	WIELAND_UP_BY_HBV_INFECTION		BROWNE_INTERFERON_RESPONSIVE_GENES	SANA_RESPONSE_TO_IFNG_UP																								TAKEDA_TARGETS_OF_NUP98_HOXA9_FUSION_10D_UP						ONKEN_UVEAL_MELANOMA_UP
3429	IFI27	interferon alpha inducible protein 27 [Source:HGNC Symbol;Acc:HGNC:5397]	WIELAND_UP_BY_HBV_INFECTION		BROWNE_INTERFERON_RESPONSIVE_GENES		HECKER_IFNB1_TARGETS													ACEVEDO_LIVER_CANCER_UP				HELLER_SILENCED_BY_METHYLATION_UP						TAKEDA_TARGETS_OF_NUP98_HOXA9_FUSION_10D_UP					ZHU_CMV_ALL_UP												HELLER_HDAC_TARGETS_SILENCED_BY_METHYLATION_UP
2634	GBP2	guanylate binding protein 2 [Source:HGNC Symbol;Acc:HGNC:4183]	WIELAND_UP_BY_HBV_INFECTION		BROWNE_INTERFERON_RESPONSIVE_GENES			JISON_SICKLE_CELL_DISEASE_UP		ICHIBA_GRAFT_VERSUS_HOST_DISEASE_D7_UP										ACEVEDO_LIVER_CANCER_UP		ICHIBA_GRAFT_VERSUS_HOST_DISEASE_35D_UP										COLINA_TARGETS_OF_4EBP1_AND_4EBP2	NUYTTEN_EZH2_TARGETS_UP				MARKEY_RB1_ACUTE_LOF_DN
80833	APOL3	apolipoprotein L3 [Source:HGNC Symbol;Acc:HGNC:14868]	WIELAND_UP_BY_HBV_INFECTION			SANA_RESPONSE_TO_IFNG_UP																					CASORELLI_ACUTE_PROMYELOCYTIC_LEUKEMIA_DN						NUYTTEN_EZH2_TARGETS_UP
5721	PSME2	proteasome activator subunit 2 [Source:HGNC Symbol;Acc:HGNC:9569]	WIELAND_UP_BY_HBV_INFECTION					JISON_SICKLE_CELL_DISEASE_UP		ICHIBA_GRAFT_VERSUS_HOST_DISEASE_D7_UP															NAKAMURA_TUMOR_ZONE_PERIPHERAL_VS_CENTRAL_UP								NUYTTEN_EZH2_TARGETS_UP			ONKEN_UVEAL_MELANOMA_UP	MARKEY_RB1_ACUTE_LOF_DN
5690	PSMB2	proteasome subunit beta 2 [Source:HGNC Symbol;Acc:HGNC:9539]		DODD_NASOPHARYNGEAL_CARCINOMA_DN				JISON_SICKLE_CELL_DISEASE_UP			BERTUCCI_MEDULLARY_VS_DUCTAL_BREAST_CANCER_UP							SHEDDEN_LUNG_CANCER_POOR_SURVIVAL_A6			CHUNG_BLISTER_CYTOTOXICITY_UP				NAKAMURA_TUMOR_ZONE_PERIPHERAL_VS_CENTRAL_UP	SASAKI_ADULT_T_CELL_LEUKEMIA									ZHU_CMV_ALL_UP
51203	NUSAP1	nucleolar and spindle associated protein 1 [Source:HGNC Symbol;Acc:HGNC:18538]		DODD_NASOPHARYNGEAL_CARCINOMA_DN					POOLA_INVASIVE_BREAST_CANCER_UP			GOLDRATH_ANTIGEN_RESPONSE	GRAHAM_NORMAL_QUIESCENT_VS_NORMAL_DIVIDING_DN	GAVIN_FOXP3_TARGETS_CLUSTER_P6	KAMMINGA_EZH2_TARGETS	SENGUPTA_NASOPHARYNGEAL_CARCINOMA_UP	GRAHAM_CML_DIVIDING_VS_NORMAL_QUIESCENT_UP	SHEDDEN_LUNG_CANCER_POOR_SURVIVAL_A6	WHITEFORD_PEDIATRIC_CANCER_MARKERS	ACEVEDO_LIVER_CANCER_UP			VECCHI_GASTRIC_CANCER_EARLY_UP				CASORELLI_ACUTE_PROMYELOCYTIC_LEUKEMIA_DN	MORI_IMMATURE_B_LYMPHOCYTE_DN	NAKAYAMA_SOFT_TISSUE_TUMORS_PCA2_UP		BURTON_ADIPOGENESIS_3	COLINA_TARGETS_OF_4EBP1_AND_4EBP2		LE_EGR2_TARGETS_UP		ONKEN_UVEAL_MELANOMA_UP		FISCHER_G2_M_CELL_CYCLE	ZHENG_GLIOBLASTOMA_PLASTICITY_UP	CHICAS_RB1_TARGETS_GROWING	ISHIDA_E2F_TARGETS	KANG_DOXORUBICIN_RESISTANCE_UP	BENPORATH_CYCLING_GENES	ROSTY_CERVICAL_CANCER_PROLIFERATION_CLUSTER	TANG_SENESCENCE_TP53_TARGETS_DN			MARSON_BOUND_BY_E2F4_UNSTIMULATED	HOFFMANN_LARGE_TO_SMALL_PRE_BII_LYMPHOCYTE_UP
9133	CCNB2	cyclin B2 [Source:HGNC Symbol;Acc:HGNC:1580]		DODD_NASOPHARYNGEAL_CARCINOMA_DN					POOLA_INVASIVE_BREAST_CANCER_UP			GOLDRATH_ANTIGEN_RESPONSE	GRAHAM_NORMAL_QUIESCENT_VS_NORMAL_DIVIDING_DN	GAVIN_FOXP3_TARGETS_CLUSTER_P6	KAMMINGA_EZH2_TARGETS		GRAHAM_CML_DIVIDING_VS_NORMAL_QUIESCENT_UP	SHEDDEN_LUNG_CANCER_POOR_SURVIVAL_A6	WHITEFORD_PEDIATRIC_CANCER_MARKERS				VECCHI_GASTRIC_CANCER_EARLY_UP		NAKAMURA_TUMOR_ZONE_PERIPHERAL_VS_CENTRAL_UP	SASAKI_ADULT_T_CELL_LEUKEMIA	CASORELLI_ACUTE_PROMYELOCYTIC_LEUKEMIA_DN	MORI_IMMATURE_B_LYMPHOCYTE_DN	NAKAYAMA_SOFT_TISSUE_TUMORS_PCA2_UP		BURTON_ADIPOGENESIS_3			LE_EGR2_TARGETS_UP				FISCHER_G2_M_CELL_CYCLE	ZHENG_GLIOBLASTOMA_PLASTICITY_UP	CHICAS_RB1_TARGETS_GROWING	ISHIDA_E2F_TARGETS		BENPORATH_CYCLING_GENES	ROSTY_CERVICAL_CANCER_PROLIFERATION_CLUSTER	TANG_SENESCENCE_TP53_TARGETS_DN			MARSON_BOUND_BY_E2F4_UNSTIMULATED	HOFFMANN_LARGE_TO_SMALL_PRE_BII_LYMPHOCYTE_UP
4173	MCM4	minichromosome maintenance complex component 4 [Source:HGNC Symbol;Acc:HGNC:6947]		DODD_NASOPHARYNGEAL_CARCINOMA_DN					POOLA_INVASIVE_BREAST_CANCER_UP			GOLDRATH_ANTIGEN_RESPONSE	GRAHAM_NORMAL_QUIESCENT_VS_NORMAL_DIVIDING_DN		KAMMINGA_EZH2_TARGETS	SENGUPTA_NASOPHARYNGEAL_CARCINOMA_UP	GRAHAM_CML_DIVIDING_VS_NORMAL_QUIESCENT_UP	SHEDDEN_LUNG_CANCER_POOR_SURVIVAL_A6	WHITEFORD_PEDIATRIC_CANCER_MARKERS	ACEVEDO_LIVER_CANCER_UP		ICHIBA_GRAFT_VERSUS_HOST_DISEASE_35D_UP	VECCHI_GASTRIC_CANCER_EARLY_UP				CASORELLI_ACUTE_PROMYELOCYTIC_LEUKEMIA_DN		NAKAYAMA_SOFT_TISSUE_TUMORS_PCA2_UP	TAKEDA_TARGETS_OF_NUP98_HOXA9_FUSION_10D_UP	BURTON_ADIPOGENESIS_3			LE_EGR2_TARGETS_UP		ONKEN_UVEAL_MELANOMA_UP			ZHENG_GLIOBLASTOMA_PLASTICITY_UP	CHICAS_RB1_TARGETS_GROWING		KANG_DOXORUBICIN_RESISTANCE_UP	BENPORATH_CYCLING_GENES	ROSTY_CERVICAL_CANCER_PROLIFERATION_CLUSTER				MARSON_BOUND_BY_E2F4_UNSTIMULATED
7153	TOP2A	DNA topoisomerase II alpha [Source:HGNC Symbol;Acc:HGNC:11989]		DODD_NASOPHARYNGEAL_CARCINOMA_DN					POOLA_INVASIVE_BREAST_CANCER_UP			GOLDRATH_ANTIGEN_RESPONSE	GRAHAM_NORMAL_QUIESCENT_VS_NORMAL_DIVIDING_DN		KAMMINGA_EZH2_TARGETS	SENGUPTA_NASOPHARYNGEAL_CARCINOMA_UP	GRAHAM_CML_DIVIDING_VS_NORMAL_QUIESCENT_UP	SHEDDEN_LUNG_CANCER_POOR_SURVIVAL_A6	WHITEFORD_PEDIATRIC_CANCER_MARKERS				VECCHI_GASTRIC_CANCER_EARLY_UP	HELLER_SILENCED_BY_METHYLATION_UP		SASAKI_ADULT_T_CELL_LEUKEMIA	CASORELLI_ACUTE_PROMYELOCYTIC_LEUKEMIA_DN	MORI_IMMATURE_B_LYMPHOCYTE_DN	NAKAYAMA_SOFT_TISSUE_TUMORS_PCA2_UP		BURTON_ADIPOGENESIS_3	COLINA_TARGETS_OF_4EBP1_AND_4EBP2		LE_EGR2_TARGETS_UP				FISCHER_G2_M_CELL_CYCLE	ZHENG_GLIOBLASTOMA_PLASTICITY_UP	CHICAS_RB1_TARGETS_GROWING	ISHIDA_E2F_TARGETS	KANG_DOXORUBICIN_RESISTANCE_UP	BENPORATH_CYCLING_GENES	ROSTY_CERVICAL_CANCER_PROLIFERATION_CLUSTER	TANG_SENESCENCE_TP53_TARGETS_DN		HELLER_HDAC_TARGETS_SILENCED_BY_METHYLATION_UP	MARSON_BOUND_BY_E2F4_UNSTIMULATED	HOFFMANN_LARGE_TO_SMALL_PRE_BII_LYMPHOCYTE_UP
51659	GINS2	GINS complex subunit 2 [Source:HGNC Symbol;Acc:HGNC:24575]		DODD_NASOPHARYNGEAL_CARCINOMA_DN					POOLA_INVASIVE_BREAST_CANCER_UP				GRAHAM_NORMAL_QUIESCENT_VS_NORMAL_DIVIDING_DN	GAVIN_FOXP3_TARGETS_CLUSTER_P6			GRAHAM_CML_DIVIDING_VS_NORMAL_QUIESCENT_UP	SHEDDEN_LUNG_CANCER_POOR_SURVIVAL_A6	WHITEFORD_PEDIATRIC_CANCER_MARKERS	ACEVEDO_LIVER_CANCER_UP			VECCHI_GASTRIC_CANCER_EARLY_UP		NAKAMURA_TUMOR_ZONE_PERIPHERAL_VS_CENTRAL_UP		CASORELLI_ACUTE_PROMYELOCYTIC_LEUKEMIA_DN													CHICAS_RB1_TARGETS_GROWING			BENPORATH_CYCLING_GENES
118932	ANKRD22	ankyrin repeat domain 22 [Source:HGNC Symbol;Acc:HGNC:28321]		DODD_NASOPHARYNGEAL_CARCINOMA_DN							BERTUCCI_MEDULLARY_VS_DUCTAL_BREAST_CANCER_UP					SENGUPTA_NASOPHARYNGEAL_CARCINOMA_UP
115361	GBP4	guanylate binding protein 4 [Source:HGNC Symbol;Acc:HGNC:20480]		DODD_NASOPHARYNGEAL_CARCINOMA_DN							BERTUCCI_MEDULLARY_VS_DUCTAL_BREAST_CANCER_UP									ACEVEDO_LIVER_CANCER_UP													NUYTTEN_EZH2_TARGETS_UP													WATANABE_ULCERATIVE_COLITIS_WITH_CANCER_DN
115362	GBP5	guanylate binding protein 5 [Source:HGNC Symbol;Acc:HGNC:19895]		DODD_NASOPHARYNGEAL_CARCINOMA_DN							BERTUCCI_MEDULLARY_VS_DUCTAL_BREAST_CANCER_UP																						NUYTTEN_EZH2_TARGETS_UP													WATANABE_ULCERATIVE_COLITIS_WITH_CANCER_DN
113130	CDCA5	cell division cycle associated 5 [Source:HGNC Symbol;Acc:HGNC:14626]		DODD_NASOPHARYNGEAL_CARCINOMA_DN								GOLDRATH_ANTIGEN_RESPONSE		GAVIN_FOXP3_TARGETS_CLUSTER_P6	KAMMINGA_EZH2_TARGETS				WHITEFORD_PEDIATRIC_CANCER_MARKERS				VECCHI_GASTRIC_CANCER_EARLY_UP					MORI_IMMATURE_B_LYMPHOCYTE_DN																				MARSON_BOUND_BY_E2F4_UNSTIMULATED	HOFFMANN_LARGE_TO_SMALL_PRE_BII_LYMPHOCYTE_UP
84868	HAVCR2	hepatitis A virus cellular receptor 2 [Source:HGNC Symbol;Acc:HGNC:18437]		DODD_NASOPHARYNGEAL_CARCINOMA_DN												SENGUPTA_NASOPHARYNGEAL_CARCINOMA_UP					CHUNG_BLISTER_CYTOTOXICITY_UP
5685	PSMA4	proteasome subunit alpha 4 [Source:HGNC Symbol;Acc:HGNC:9533]		DODD_NASOPHARYNGEAL_CARCINOMA_DN																					NAKAMURA_TUMOR_ZONE_PERIPHERAL_VS_CENTRAL_UP
55744	COA1	cytochrome c oxidase assembly factor 1 homolog [Source:HGNC Symbol;Acc:HGNC:21868]		DODD_NASOPHARYNGEAL_CARCINOMA_DN																							CASORELLI_ACUTE_PROMYELOCYTIC_LEUKEMIA_DN
10791	VAMP5	vesicle associated membrane protein 5 [Source:HGNC Symbol;Acc:HGNC:12646]				SANA_RESPONSE_TO_IFNG_UP		JISON_SICKLE_CELL_DISEASE_UP												ACEVEDO_LIVER_CANCER_UP						SASAKI_ADULT_T_CELL_LEUKEMIA						COLINA_TARGETS_OF_4EBP1_AND_4EBP2
714	C1QC	complement C1q C chain [Source:HGNC Symbol;Acc:HGNC:1245]					HECKER_IFNB1_TARGETS			ICHIBA_GRAFT_VERSUS_HOST_DISEASE_D7_UP											CHUNG_BLISTER_CYTOTOXICITY_UP	ICHIBA_GRAFT_VERSUS_HOST_DISEASE_35D_UP															MARKEY_RB1_ACUTE_LOF_DN
57801	HES4	hes family bHLH transcription factor 4 [Source:HGNC Symbol;Acc:HGNC:24149]					HECKER_IFNB1_TARGETS
3005	H1F0	H1 histone family member 0 [Source:HGNC Symbol;Acc:HGNC:4714]						JISON_SICKLE_CELL_DISEASE_UP				GOLDRATH_ANTIGEN_RESPONSE																										FISCHER_G2_M_CELL_CYCLE					BENPORATH_CYCLING_GENES				HELLER_HDAC_TARGETS_SILENCED_BY_METHYLATION_UP
991	CDC20	cell division cycle 20 [Source:HGNC Symbol;Acc:HGNC:1723]							POOLA_INVASIVE_BREAST_CANCER_UP			GOLDRATH_ANTIGEN_RESPONSE	GRAHAM_NORMAL_QUIESCENT_VS_NORMAL_DIVIDING_DN	GAVIN_FOXP3_TARGETS_CLUSTER_P6			GRAHAM_CML_DIVIDING_VS_NORMAL_QUIESCENT_UP	SHEDDEN_LUNG_CANCER_POOR_SURVIVAL_A6		ACEVEDO_LIVER_CANCER_UP			VECCHI_GASTRIC_CANCER_EARLY_UP	HELLER_SILENCED_BY_METHYLATION_UP			CASORELLI_ACUTE_PROMYELOCYTIC_LEUKEMIA_DN	MORI_IMMATURE_B_LYMPHOCYTE_DN	NAKAYAMA_SOFT_TISSUE_TUMORS_PCA2_UP		BURTON_ADIPOGENESIS_3	COLINA_TARGETS_OF_4EBP1_AND_4EBP2		LE_EGR2_TARGETS_UP				FISCHER_G2_M_CELL_CYCLE	ZHENG_GLIOBLASTOMA_PLASTICITY_UP	CHICAS_RB1_TARGETS_GROWING	ISHIDA_E2F_TARGETS	KANG_DOXORUBICIN_RESISTANCE_UP	BENPORATH_CYCLING_GENES	ROSTY_CERVICAL_CANCER_PROLIFERATION_CLUSTER	TANG_SENESCENCE_TP53_TARGETS_DN			MARSON_BOUND_BY_E2F4_UNSTIMULATED	HOFFMANN_LARGE_TO_SMALL_PRE_BII_LYMPHOCYTE_UP
974	CD79B	CD79b molecule [Source:HGNC Symbol;Acc:HGNC:1699]							POOLA_INVASIVE_BREAST_CANCER_UP
3902	LAG3	lymphocyte activating 3 [Source:HGNC Symbol;Acc:HGNC:6476]									BERTUCCI_MEDULLARY_VS_DUCTAL_BREAST_CANCER_UP	GOLDRATH_ANTIGEN_RESPONSE
84941	HSH2D	hematopoietic SH2 domain containing [Source:HGNC Symbol;Acc:HGNC:24920]									BERTUCCI_MEDULLARY_VS_DUCTAL_BREAST_CANCER_UP
11332	ACOT7	acyl-CoA thioesterase 7 [Source:HGNC Symbol;Acc:HGNC:24157]										GOLDRATH_ANTIGEN_RESPONSE		GAVIN_FOXP3_TARGETS_CLUSTER_P6			GRAHAM_CML_DIVIDING_VS_NORMAL_QUIESCENT_UP	SHEDDEN_LUNG_CANCER_POOR_SURVIVAL_A6							NAKAMURA_TUMOR_ZONE_PERIPHERAL_VS_CENTRAL_UP														ZHENG_GLIOBLASTOMA_PLASTICITY_UP								HELLER_HDAC_TARGETS_SILENCED_BY_METHYLATION_UP
25847	ANAPC13	anaphase promoting complex subunit 13 [Source:HGNC Symbol;Acc:HGNC:24540]																		ACEVEDO_LIVER_CANCER_UP
4493	MT1E	metallothionein 1E [Source:HGNC Symbol;Acc:HGNC:7397]																			CHUNG_BLISTER_CYTOTOXICITY_UP												NUYTTEN_EZH2_TARGETS_UP														HELLER_HDAC_TARGETS_SILENCED_BY_METHYLATION_UP
6647	SOD1	superoxide dismutase 1 [Source:HGNC Symbol;Acc:HGNC:11179]																			CHUNG_BLISTER_CYTOTOXICITY_UP
26509	MYOF	myoferlin [Source:HGNC Symbol;Acc:HGNC:3656]																					VECCHI_GASTRIC_CANCER_EARLY_UP	HELLER_SILENCED_BY_METHYLATION_UP												ONKEN_UVEAL_MELANOMA_UP											HELLER_HDAC_TARGETS_SILENCED_BY_METHYLATION_UP
51371	POMP	proteasome maturation protein [Source:HGNC Symbol;Acc:HGNC:20330]																							NAKAMURA_TUMOR_ZONE_PERIPHERAL_VS_CENTRAL_UP											ONKEN_UVEAL_MELANOMA_UP
140465	MYL6B	myosin light chain 6B [Source:HGNC Symbol;Acc:HGNC:29823]																								SASAKI_ADULT_T_CELL_LEUKEMIA
26262	TSPAN17	tetraspanin 17 [Source:HGNC Symbol;Acc:HGNC:13594]																														COLINA_TARGETS_OF_4EBP1_AND_4EBP2
4489	MT1A	metallothionein 1A [Source:HGNC Symbol;Acc:HGNC:7393]																															NUYTTEN_EZH2_TARGETS_UP
3611	ILK	integrin linked kinase [Source:HGNC Symbol;Acc:HGNC:6040]
[truncated: 53 more columns]

## Sheet: Table S4
Supplementary Table 4. Overlap ratio of differentially expressed genes of HIV untreated versus leishmania exposed
Gene Set Name	# Genes in Gene Set (K)	Description	# Genes in Overlap (k)	k/K	p-value	FDR q-value
HECKER_IFNB1_TARGETS	94	Genes transcriptionally modulated in the blood of multiple sclerosis patients in response to subcutaneous treatment with recombinant IFNB1 [GeneID = 3456].	35	0.3723	1.04e-77	3.42e-74		IFN-regulated/antiviral pathways
TAKEDA_TARGETS_OF_NUP98_HOXA9_FUSION_3D_UP	183	Genes up-regulated in CD34+ [GeneID=947] hematopoetic cells by expression of NUP98-HOXA9 fusion [GeneID=4928;3205] off a retroviral vector at 3 days after transduction.	34	0.1858	1.87e-63	3.09e-60
BOSCO_INTERFERON_INDUCED_ANTIVIRAL_MODULE	77	Genes representing interferon-induced antiviral module in sputum during asthma exacerbations.	28	0.3636	4.53e-61	4.98e-58		Inflammatory pathways
BROWNE_INTERFERON_RESPONSIVE_GENES	67	Genes up-regulated in primary fibroblast culture after treatment with interferon alpha for 6 h.	26	0.3881	1.8e-57	1.49e-54
DAUER_STAT3_TARGETS_DN	47	Top 50 genes down-regulated in A549 cells (lung cancer) expressing STAT3 [GeneID=6774] off an adenovirus vector.	22	0.4681	9.55e-51	6.31e-48
MOSERLE_IFNA_RESPONSE	31	Top 50 genes up-regulated in ovarian cancer progenitor cells (also known as side population, SP, cells) in response to interferon alpha (IFNA).	19	0.6129	6.84e-47	3.76e-44
TAKEDA_TARGETS_OF_NUP98_HOXA9_FUSION_10D_UP	194	Genes up-regulated in CD34+ [GeneID=947] hematopoetic cells by expression of NUP98-HOXA9 fusion [GeneID=4928;3205] off a retroviral vector at 10 days after transduction.	26	0.134	7.75e-44	3.66e-41
FULCHER_INFLAMMATORY_RESPONSE_LECTIN_VS_LPS_DN	450	Genes down-regulated in monocyte-derived dendritic cells (MDDC) after stimulation with galecin-1 (lectin, LGALS1) [GeneID=3956] compared to that with bacterial lipopolysaccharide (LPS).	31	0.0689	2.12e-43	8.75e-41
TAKEDA_TARGETS_OF_NUP98_HOXA9_FUSION_8D_UP	156	Genes up-regulated in CD34+ [GeneID=947] hematopoetic cells by expression of NUP98-HOXA9 fusion [GeneID=4928;3205] off a retroviral vector at 8 days after transduction.	24	0.1538	6.76e-42	2.48e-39
BENNETT_SYSTEMIC_LUPUS_ERYTHEMATOSUS	29	Genes significantly up-regulated in the blood mononuclear cells from patients with systemic lupus erythematosus compared to those from healthy persons.	17	0.5862	1.84e-41	6.06e-39
EINAV_INTERFERON_SIGNATURE_IN_CANCER	27	A gene expression signature found in a subset of cancer patients suggestive of a deregulated immune or inflammatory response.	16	0.5926	3.82e-39	1.15e-36
NUYTTEN_EZH2_TARGETS_UP	1032	Genes up-regulated in PC3 cells (prostate cancer) after knockdown of EZH2 [GeneID=2146] by RNAi.	33	0.032	2.33e-35	6.4e-33
NUYTTEN_NIPP1_TARGETS_UP	766	Genes up-regulated in PC3 cells (prostate cancer) after knockdown of NIPP1 [GeneID=5511] by RNAi.	30	0.0392	1.82e-34	4.63e-32
TAKEDA_TARGETS_OF_NUP98_HOXA9_FUSION_16D_UP	176	Genes up-regulated in CD34+ [GeneID=947] hematopoetic cells by expression of NUP98-HOXA9 fusion [GeneID=4928;3205] off a retroviral vector at 16 days after transduction.	21	0.1193	4.22e-34	9.96e-32
RADAEVA_RESPONSE_TO_IFNA1_UP	48	Genes up-regulated in primary hepatocytes and Hep3B (hepatocyte) cells in response to IFNA [GeneID=3439].	16	0.3333	6.45e-34	1.42e-31
BOWIE_RESPONSE_TO_TAMOXIFEN	18	Genes up-regulated by tamoxifen [PubChem=5376] in HMEC-E6 cells (mammary epithelial cells damaged by expression of HPV-16 E6 [GeneID=1489078]).	13	0.7222	1.26e-33	2.6e-31
ZHANG_INTERFERON_RESPONSE	23	Interferon-inducible genes up-regulated in A549 cells (lung cancer) infected with a respiratory syncytial virus (RSV) that had its NS1 [GeneID=1494468] gene knocked down by RNAi.	13	0.5652	1.67e-31	3.24e-29
FARMER_BREAST_CANCER_CLUSTER_1	48	Cluster 1: interferon, T and B lymphocyte genes clustered together across breast cancer samples.	15	0.3125	2.53e-31	4.63e-29
WALLACE_PROSTATE_CANCER_RACE_UP	301	Genes up-regulated in prostate cancer samples from African-American patients compared to those from the European-American patients.	22	0.0731	6.82e-31	1.18e-28
SANA_RESPONSE_TO_IFNG_UP	75	Genes up-regulated in five primary endothelial cell types (lung, aortic, iliac, dermal, and colon) by IFNG [GeneID=3458].	16	0.2133	2.37e-30	3.73e-28
SEITZ_NEOPLASTIC_TRANSFORMATION_BY_8P_DELETION_UP	75	Genes up-regulated in CT60/4 cells (breast cancer reverted to normal by transfer of chromosome 8p region) vs parental MDA-MB-231 cells (deleted chromosome 8p).	16	0.2133	2.37e-30	3.73e-28
DER_IFN_BETA_RESPONSE_UP	103	Genes up-regulated in HT1080 (fibrosarcoma) cells by treatment with interferon beta for 6 h.	17	0.165	3.74e-30	5.62e-28
LIANG_SILENCED_BY_METHYLATION_2	58	Genes up-regulated in T24 cells (bladder carcinoma) after treatment with decitabine (5-aza-2'-deoxycytidine) [PubChem=451668].	15	0.2586	6.79e-30	9.75e-28
GRANDVAUX_IFN_RESPONSE_NOT_VIA_IRF3	15	Genes up-regulated in Jurkat cells (T lymphocyte) by IFN1@, and IFNB1 [GeneID=3438;3456] but not by overexpression of a constitutively active form of IRF3 [GeneID=3661].	11	0.7333	1.14e-28	1.57e-26
STAMBOLSKY_TARGETS_OF_MUTATED_TP53_DN	51	Genes repressed in SKBR3 cells (breast cancer) by mutated TP53 [GeneID=7157].	14	0.2745	2.35e-28	3.11e-26
GRAESSMANN_RESPONSE_TO_MC_AND_SERUM_DEPRIVATION_UP	214	Genes up-regulated in ME-A cells (breast cancer, sensitive to apoptotic stimuli) upon serum deprivation for 22 hr in the presence of medium concentrate (MC) from ME-C cells (breast cancer, resistant to apoptotic stimuli).	19	0.0888	2.72e-28	3.46e-26
DER_IFN_ALPHA_RESPONSE_UP	74	Genes up-regulated in HT1080 cells (fibrosarcoma) by treatment with interferon alpha for 6 h.	15	0.2027	4.09e-28	5e-26
BOWIE_RESPONSE_TO_EXTRACELLULAR_MATRIX	17	Genes up-regulated by growing HMEC-E6 cells (mammary epithelial cells damaged by expression of HPV-16 E6 [GeneID=1489078]) in extracellular matrix (ECM).	11	0.6471	1.03e-27	1.21e-25
KRASNOSELSKAYA_ILF3_TARGETS_UP	40	Up-regulated in GHOST(3)CXCR4 cells (osteosarcoma) upon ectopic expression of ILF3 [GeneID=3609].	13	0.325	1.72e-27	1.96e-25
DEBIASI_APOPTOSIS_BY_REOVIRUS_INFECTION_UP	302	Genes up-regulated in HEK293 cells (embryonic kidney) at 6 h, 12 h or 24 h after infection with reovirus strain T3A (known as a strong inducer of apoptosis).	20	0.0662	3.54e-27	3.9e-25
JISON_SICKLE_CELL_DISEASE_UP	182	Genes up-regulated in peripheral blood mononuclear cells (PBMC) from sickle cell disease patients compared to those from healthy subjects.	17	0.0934	1.02e-25	1.09e-23
GRAESSMANN_APOPTOSIS_BY_SERUM_DEPRIVATION_UP	547	Genes up-regulated in ME-A cells (breast cancer) undergoing apoptosis upon serum starvation (5% to 0% FCS) for 22 hr.	22	0.0402	3.87e-25	4e-23
UROSEVIC_RESPONSE_TO_IMIQUIMOD	20	Interferon cluster genes up-regulated in skin tumors treated with imiquimod [PubChem=57469].	10	0.5	1.12e-23	1.12e-21
ROETH_TERT_TARGETS_UP	14	Genes up-regulated in T lymphocytes overexpressing TERT [GeneID=7015] off a retrovirus vector.	9	0.6429	8.76e-23	8.51e-21
CHANG_IMMORTALIZED_BY_HPV31_DN	60	Genes down-regulated in normal keratinocytes immortalized by infection with the high risk HPV31 (human papilloma virus) strain.	11	0.1833	2.7e-20	2.55e-18
MARKEY_RB1_ACUTE_LOF_DN	227	Genes down-regulated in adult fibroblasts with inactivated RB1 [GeneID=5925] by Cre-lox: acute loss of function (LOF) of RB1.	14	0.0617	1.09e-18	9.97e-17
GRAESSMANN_APOPTOSIS_BY_DOXORUBICIN_UP	1122	Genes up-regulated in ME-A cells (breast cancer) undergoing apoptosis in response to doxorubicin [PubChem=31703].	22	0.0196	1.96e-18	1.75e-16
YANG_BCL3_TARGETS_UP	324	Genes up-regulated in neonatal cardiac myocytes upon knockdown of BCL3 [GeneID=602] by RNAi.	15	0.0463	4.2e-18	3.65e-16
ZHAN_MULTIPLE_MYELOMA_LB_DN	39	Top 50 down-regulated genes in cluster LB of multiple myeloma samples belonging to the low bone disease group.	9	0.2308	8.98e-18	7.61e-16
GOZGIT_ESR1_TARGETS_DN	767	Genes down-regulated in TMX2-28 cells (breast cancer) which do not express ESR1 [GeneID=2099]) compared to the parental MCF7 cells which do.	19	0.0248	9.27e-18	7.66e-16
ZHU_CMV_8_HR_UP	42	Up-regulated at 8 h following infection of primary human foreskin fibroblasts with CMV	9	0.2143	1.88e-17	1.52e-15
ZHU_CMV_ALL_UP	108	Up-regulated at any timepoint following infection of primary human foreskin fibroblasts with CMV	11	0.1019	2.57e-17	2.02e-15
XU_AKT1_TARGETS_6HR	26	Genes up-regulated in DU-145 cells (prostate cancer) expressing a dominant negative form of AKT1 [GeneID=207] upon sham-treatment for 6 h (as a control for the HGF [GeneID=3082] experiments).	8	0.3077	4.74e-17	3.64e-15
SANA_TNF_SIGNALING_UP	83	Genes up-regulated in five primary endothelial cell types (lung, aortic, iliac, dermal, and colon) by TNF [GeneID=7124].	10	0.1205	1.36e-16	1.02e-14
BECKER_TAMOXIFEN_RESISTANCE_UP	54	Genes up-regulated in a breast cancer cell line resistant to tamoxifen [PubChem=5376] compared to the parental line sensitive to the drug.	9	0.1667	2.21e-16	1.62e-14
HELLER_SILENCED_BY_METHYLATION_UP	284	Genes up-regulated in at least one of three multiple myeloma (MM) cell lines treated with the DNA hypomethylating agent decitabine (5-aza-2'-deoxycytidine) [PubChem=451668].	13	0.0458	1.01e-15	7.28e-14
ZHOU_INFLAMMATORY_RESPONSE_LPS_UP	403	Genes up-regulated in macrophages by P.gingivalis LPS (lipopolysaccharide).	14	0.0347	3.27e-15	2.3e-13
ALTEMEIER_RESPONSE_TO_LPS_WITH_MECHANICAL_VENTILATION	122	Genes up-regulated in lung tissue upon LPS aspiration with mechanical ventilation (MV) compared to control (PBS aspiration without MV).	10	0.082	7.35e-15	5.06e-13
MISSIAGLIA_REGULATED_BY_METHYLATION_UP	126	Genes up-regulated in PaCa44 and CFPAC1 cells (pancreatic cancer) after treatment with decitabine [PubChem=451668], a DNA hypomethylating agent similar to azacitidine [PubChem=9444].	10	0.0794	1.02e-14	6.89e-13
FEVR_CTNNB1_TARGETS_UP	687	Genes up-regulated in intestinal crypt cells upon deletion of CTNNB1 [GeneID=1499].	16	0.0233	1.36e-14	8.95e-13
COLINA_TARGETS_OF_4EBP1_AND_4EBP2	348	Genes up-regulated in MEF cells (embryonic fibroblast) with double knockout of the translation repressors 4EBP1 [GeneID=1978] and 4EBP2 [GeneID=1979].	13	0.0374	1.39e-14	8.99e-13
FLECHNER_BIOPSY_KIDNEY_TRANSPLANT_REJECTED_VS_OK_UP	88	Genes up-regulated in kidney biopsies from patients with acute transplant rejection compared to the biopsies from patients with well functioning kidneys more than 1-year post transplant.	9	0.1023	2.28e-14	1.45e-12
ZHANG_ANTIVIRAL_RESPONSE_TO_RIBAVIRIN_UP	28	Genes up-regulated in A549 cells (lung carcinoma) upon infection with RSV (respiratory syncytial virus) and up-regulated by further treatment with ribavirin [PubChem=5064].	7	0.25	2.47e-14	1.52e-12
TSAI_DNAJB4_TARGETS_UP	13	Genes up-regulated in CL1-5 cells (lung cancer) overexpressing DNAJB4 [GeneID=11080] off a plasmid vector.	6	0.4615	2.48e-14	1.52e-12
GRANDVAUX_IRF3_TARGETS_UP	14	Genes up-regulated in Jurkat cells (T lymphocyte) by expression of a constitutively active form of IRF3 [GeneID=3661].	6	0.4286	4.33e-14	2.6e-12
ICHIBA_GRAFT_VERSUS_HOST_DISEASE_D7_UP	112	Hepatic graft versus host disease (GVHD), day 7: up-regulated in allogeneic vs syngeneic bone marrow transplant.	9	0.0804	2.13e-13	1.25e-11
YAN_ESCAPE_FROM_ANOIKIS	22	Genes up-regulated in IEC-18 cells (intestinal epithelial cells) which avoided anoikis (a form of apoptosis) after detachment.	6	0.2727	1.07e-12	6.18e-11
TONKS_TARGETS_OF_RUNX1_RUNX1T1_FUSION_MONOCYTE_UP	203	Genes up-regulated in monocytes by RUNX1-RUNX1T1 [GeneID=861;862] fusion.	10	0.0493	1.26e-12	7.18e-11
JOHNSTONE_PARVB_TARGETS_2_UP	144	Genes up-regulated upon overexpression of PARVB [GeneID=29780] in MDA-MB-231 cells (breast cancer) cultured in 3D collagen I and 3D Matrigel only.	9	0.0625	2.11e-12	1.18e-10
RIGGINS_TAMOXIFEN_RESISTANCE_DN	221	Genes down-regulated SUM44/LCCTam cells (breast cancer) resistant to 4-hydroxytamoxifen [PubChem=63062] relative to the parental SUM44 cells sensitive to the drug.	10	0.0452	2.94e-12	1.62e-10
DOUGLAS_BMI1_TARGETS_DN	314	Genes down-regulated in A4573 cells (Ewing's sarcoma, ESFT) after knockdown of BMI1 [GeneID=648] by RNAi.	11	0.035	3.54e-12	1.92e-10
BAELDE_DIABETIC_NEPHROPATHY_DN	435	Genes down-regulated in glomeruli of kidneys from patients with diabetic nephropathy (type 2 diabetes mellitus).	12	0.0276	5.52e-12	2.94e-10
WIELAND_UP_BY_HBV_INFECTION	103	Genes induced in the liver during hepatitis B (HBV) viral clearance in chimpanzees.	8	0.0777	6.54e-12	3.43e-10
BROWNE_HCMV_INFECTION_6HR_UP	62	Genes up-regulated in primary fibroblast cell culture point after infection with HCMV (AD169 strain) at 6 h time point that were not up-regulated at the previous time point, 4 h.	7	0.1129	9.84e-12	5.08e-10
DER_IFN_GAMMA_RESPONSE_UP	71	Genes up-regulated in HT1080 (fibrosarcoma) cells by treatment with interferon gamma for 6 h.	7	0.0986	2.63e-11	1.34e-09
ZHU_CMV_24_HR_UP	83	Up-regulated at 24 h following infection of primary human foreskin fibroblasts with CMV	7	0.0843	8.09e-11	4.04e-09
XU_HGF_TARGETS_INDUCED_BY_AKT1_6HR	18	Genes changed in DU-145 cells (prostate cancer) in the absence but not presence of a dominant negative form of AKT1 [GeneID=207] upon exposure to HGF [GeneID=3082] for 6 h.	5	0.2778	8.2e-11	4.04e-09
MIKKELSEN_MCV6_LCP_WITH_H3K4ME3	156	Genes with low-CpG-density promoters (LCP) bearing the tri-methylation mark at H3K4 (H3K4me3) in MCV6 cells (embryonic fibroblasts trapped in a differentiated state).	8	0.0513	1.86e-10	9.06e-09
BROWNE_HCMV_INFECTION_4HR_UP	50	Genes up-regulated in primary fibroblast cell culture point after infection with HCMV (AD169 strain) at 4 h time point that were not up-regulated at the previous time point, 2 h.	6	0.12	2.19e-10	1.05e-08
RODWELL_AGING_KIDNEY_UP	500	Genes whose expression increases with age in normal kidney.	11	0.022	5.02e-10	2.37e-08
HOLLMANN_APOPTOSIS_VIA_CD40_DN	266	Genes down-regulated in DLBCL (diffuse large B-cell lymphoma) cell lines sensitive to stimulation of CD40 [GeneID=958] relative to the resistant ones.	9	0.0338	5.11e-10	2.38e-08
LU_EZH2_TARGETS_UP	288	Genes up-regulated in SKOV3ip1 cells (ovarian cancer) upon knockdown of EZH2 [GeneID=2146] by RNAi.	9	0.0312	1.03e-09	4.71e-08
KRIEG_KDM3A_TARGETS_NOT_HYPOXIA	200	Genes not induced under hypoxia, but dependent on KDM3A [GeneID=55818] for hypoxic expression in RCC4 cells (renal carcinoma) expressing VHL [GeneID=7428].	8	0.04	1.34e-09	6e-08
KIM_LRRC3B_TARGETS	30	Immune response genes up-regulated in zenograft tumors formed by SNU-601 cells (gastric cancer) made to express LRRC3B [GeneID=116135].	5	0.1667	1.34e-09	6e-08
TAVOR_CEBPA_TARGETS_DN	32	Genes down-regulated in KCL22 cells (chronic myelogenous leukemia, CML, with BCR-ABL1 [GeneID=613;25] fusion) by expression of CEBPA [GeneID=1050].	5	0.1562	1.89e-09	8.23e-08
TSAI_RESPONSE_TO_RADIATION_THERAPY	32	Genes up-regulated in response to both single dose and fractionated radiation that were common to all three cell lines studied.	5	0.1562	1.89e-09	8.23e-08
ONKEN_UVEAL_MELANOMA_UP	790	Genes up-regulated in uveal melanoma: class 2 vs class 1 tumors.	12	0.0152	4.93e-09	2.11e-07
DODD_NASOPHARYNGEAL_CARCINOMA_DN	1396	Genes down-regulated in nasopharyngeal carcinoma (NPC) compared to the normal tissue.	15	0.0107	5.01e-09	2.12e-07
KAAB_FAILED_HEART_VENTRICLE_DN	44	Genes down-regulated in the ventricles of failing hearts (DCM and ICM) compared to the healthy controls.	5	0.1136	1.01e-08	4.21e-07
TARTE_PLASMA_CELL_VS_PLASMABLAST_UP	396	Genes up-regulated in mature plasma cells compared with plasmablastic B lymphocytes.	9	0.0227	1.63e-08	6.73e-07
WANG_CLIM2_TARGETS_DN	181	Genes down-regulated in MCF7 cells (breast cancer) engineered to conditionally express a dominant negative form of CLIM2 [GeneID=8861] by a Tet Off system.	7	0.0387	1.93e-08	7.88e-07
BOQUEST_STEM_CELL_CULTURED_VS_FRESH_UP	427	Genes up-regulated in cultured stromal stem cells from adipose tissue, compared to the freshly isolated cells.	9	0.0211	3.11e-08	1.25e-06
HORIUCHI_WTAP_TARGETS_UP	306	Genes up-regulated in primary endothelial cells (HUVEC) after knockdown of WTAP [GeneID=9589] by RNAi.	8	0.0261	3.7e-08	1.47e-06
ACEVEDO_LIVER_CANCER_UP	972	Genes up-regulated in hepatocellular carcinoma (HCC) compared to normal liver samples.	12	0.0123	4.81e-08	1.89e-06
AZARE_NEOPLASTIC_TRANSFORMATION_BY_STAT3_UP	126	Genes up-regulated in RWPE-1 cells (prostate cancer) upon expression of constitutively active form of STAT3 [GeneID=6774].	6	0.0476	6.17e-08	2.4e-06
JECHLINGER_EPITHELIAL_TO_MESENCHYMAL_TRANSITION_UP	67	Genes up-regulated during epithelial to mesenchymal transition (EMT) induced by TGFB1 [GeneID=7040] in the EpH4 cells (mammary epithelium cell line transformed by HRAS [GeneID=3265]).	5	0.0746	8.7e-08	3.34e-06
CHIANG_LIVER_CANCER_SUBCLASS_INTERFERON_UP	26	All marker genes up-regulated in the 'interferon' subclass of hepatocellular carcinoma (HCC).	4	0.1538	9.29e-08	3.49e-06
NOJIMA_SFRP2_TARGETS_DN	26	Cellular proliferation, growth, apoptosis and Wnt signaling genes down-regulated in SNU638 cells (gastric cancer) by overexpression of SFRP2 [GeneID=6423] off a plasmid vector.	4	0.1538	9.29e-08	3.49e-06
CASTELLANO_NRAS_TARGETS_UP	70	Genes up-regulated in MEF cells (embryonic fibroblast) isolated from NRAS [GeneID=4893] knockout mice.	5	0.0714	1.09e-07	4.03e-06
ICHIBA_GRAFT_VERSUS_HOST_DISEASE_35D_UP	139	Hepatic graft versus host disease (GVHD), day 35: genes up-regulated in allogeneic vs syngeneic bone marrow transplant.	6	0.0432	1.11e-07	4.06e-06
FURUKAWA_DUSP6_TARGETS_PCI35_UP	74	Genes up-regulated in PCI-35 cells (pancreatic cancer, lack endogenous DUSP6 [GeneID=1848]) upon expression of DUSP6 off an adenoviral vector.	5	0.0676	1.44e-07	5.22e-06
PLASARI_TGFB1_TARGETS_10HR_DN	249	Genes down-regulated in MEF cells (embryonic fibroblast) upon stimulation with TGFB1 [GeneID=7040] for 10 h.	7	0.0281	1.71e-07	6.13e-06
DANG_REGULATED_BY_MYC_DN	250	Genes down-regulated by MYC [GeneID=4609], according to the MYC Target Gene Database.	7	0.028	1.76e-07	6.23e-06
JACKSON_DNMT1_TARGETS_UP	79	Genes up-regulated in MEF cells (embryonic fibroblast) upon Cre-lox knockout of DNMT1 [GeneID=1786].	5	0.0633	2e-07	7.02e-06
SENGUPTA_NASOPHARYNGEAL_CARCINOMA_WITH_LMP1_UP	402	Genes up-regulated in nasopharyngeal carcinoma (NPC) positive for LMP1 [GeneID=9260], a latent gene of Epstein-Barr virus (EBV).	8	0.0199	2.97e-07	1.03e-05
CHICAS_RB1_TARGETS_CONFLUENT	563	Genes up-regulated in confluent IMR90 cells (fibroblast) after knockdown of RB1 [GeneID=5925] by RNAi.	9	0.016	3.22e-07	1.11e-05
LIU_VAV3_PROSTATE_CARCINOGENESIS_UP	89	Selected genes up-regulated in prostate tumors developed by transgenic mice overexpressing VAV3 [GeneID=10451] in prostate epithelium.	5	0.0562	3.64e-07	1.23e-05
PEDRIOLI_MIR31_TARGETS_DN	413	Genes down-regulated in primary LEC cells (lymphatic endothelum) upon overexpression of MIR31 [GeneID=407035].	8	0.0194	3.64e-07	1.23e-05
FUJII_YBX1_TARGETS_UP	43	Genes up-regulated in MCF-7 cells (breast cancer) after knockdown of YBX1 [GeneID=4904] by RNAi.	4	0.093	7.51e-07	2.51e-05
IIZUKA_LIVER_CANCER_PROGRESSION_G1_G2_UP	12	Genes up-regulated during transition from G1 (well differentiated tumor, infected with HCV) to G2 (moderately differentiated tumor, infected with HCV) in the development of hepatocellular carcinoma.	3	0.25	8.96e-07	2.96e-05
Gene/Gene Set Overlap Matrix
Entrez Gene Id	Gene Symbol	Gene Description	HECKER_IFNB1_TARGETS	TAKEDA_TARGETS_OF_NUP98_HOXA9_FUSION_3D_UP	BOSCO_INTERFERON_INDUCED_ANTIVIRAL_MODULE	BROWNE_INTERFERON_RESPONSIVE_GENES	DAUER_STAT3_TARGETS_DN	MOSERLE_IFNA_RESPONSE	TAKEDA_TARGETS_OF_NUP98_HOXA9_FUSION_10D_UP	FULCHER_INFLAMMATORY_RESPONSE_LECTIN_VS_LPS_DN	TAKEDA_TARGETS_OF_NUP98_HOXA9_FUSION_8D_UP	BENNETT_SYSTEMIC_LUPUS_ERYTHEMATOSUS	EINAV_INTERFERON_SIGNATURE_IN_CANCER	NUYTTEN_EZH2_TARGETS_UP	NUYTTEN_NIPP1_TARGETS_UP	TAKEDA_TARGETS_OF_NUP98_HOXA9_FUSION_16D_UP	RADAEVA_RESPONSE_TO_IFNA1_UP	BOWIE_RESPONSE_TO_TAMOXIFEN	ZHANG_INTERFERON_RESPONSE	FARMER_BREAST_CANCER_CLUSTER_1	WALLACE_PROSTATE_CANCER_RACE_UP	SANA_RESPONSE_TO_IFNG_UP	SEITZ_NEOPLASTIC_TRANSFORMATION_BY_8P_DELETION_UP	DER_IFN_BETA_RESPONSE_UP	LIANG_SILENCED_BY_METHYLATION_2	GRANDVAUX_IFN_RESPONSE_NOT_VIA_IRF3	STAMBOLSKY_TARGETS_OF_MUTATED_TP53_DN	GRAESSMANN_RESPONSE_TO_MC_AND_SERUM_DEPRIVATION_UP	DER_IFN_ALPHA_RESPONSE_UP	BOWIE_RESPONSE_TO_EXTRACELLULAR_MATRIX	KRASNOSELSKAYA_ILF3_TARGETS_UP	DEBIASI_APOPTOSIS_BY_REOVIRUS_INFECTION_UP	JISON_SICKLE_CELL_DISEASE_UP	GRAESSMANN_APOPTOSIS_BY_SERUM_DEPRIVATION_UP	UROSEVIC_RESPONSE_TO_IMIQUIMOD	ROETH_TERT_TARGETS_UP	CHANG_IMMORTALIZED_BY_HPV31_DN	MARKEY_RB1_ACUTE_LOF_DN	GRAESSMANN_APOPTOSIS_BY_DOXORUBICIN_UP	YANG_BCL3_TARGETS_UP	ZHAN_MULTIPLE_MYELOMA_LB_DN	GOZGIT_ESR1_TARGETS_DN	ZHU_CMV_8_HR_UP	ZHU_CMV_ALL_UP	XU_AKT1_TARGETS_6HR	SANA_TNF_SIGNALING_UP	BECKER_TAMOXIFEN_RESISTANCE_UP	HELLER_SILENCED_BY_METHYLATION_UP	ZHOU_INFLAMMATORY_RESPONSE_LPS_UP
4599	MX1	MX dynamin like GTPase 1 [Source:HGNC Symbol;Acc:HGNC:7532]	HECKER_IFNB1_TARGETS	TAKEDA_TARGETS_OF_NUP98_HOXA9_FUSION_3D_UP	BOSCO_INTERFERON_INDUCED_ANTIVIRAL_MODULE	BROWNE_INTERFERON_RESPONSIVE_GENES	DAUER_STAT3_TARGETS_DN	MOSERLE_IFNA_RESPONSE	TAKEDA_TARGETS_OF_NUP98_HOXA9_FUSION_10D_UP	FULCHER_INFLAMMATORY_RESPONSE_LECTIN_VS_LPS_DN	TAKEDA_TARGETS_OF_NUP98_HOXA9_FUSION_8D_UP	BENNETT_SYSTEMIC_LUPUS_ERYTHEMATOSUS	EINAV_INTERFERON_SIGNATURE_IN_CANCER	NUYTTEN_EZH2_TARGETS_UP	NUYTTEN_NIPP1_TARGETS_UP	TAKEDA_TARGETS_OF_NUP98_HOXA9_FUSION_16D_UP	RADAEVA_RESPONSE_TO_IFNA1_UP	BOWIE_RESPONSE_TO_TAMOXIFEN	ZHANG_INTERFERON_RESPONSE	FARMER_BREAST_CANCER_CLUSTER_1	WALLACE_PROSTATE_CANCER_RACE_UP	SANA_RESPONSE_TO_IFNG_UP	SEITZ_NEOPLASTIC_TRANSFORMATION_BY_8P_DELETION_UP	DER_IFN_BETA_RESPONSE_UP	LIANG_SILENCED_BY_METHYLATION_2	GRANDVAUX_IFN_RESPONSE_NOT_VIA_IRF3	STAMBOLSKY_TARGETS_OF_MUTATED_TP53_DN	GRAESSMANN_RESPONSE_TO_MC_AND_SERUM_DEPRIVATION_UP	DER_IFN_ALPHA_RESPONSE_UP	BOWIE_RESPONSE_TO_EXTRACELLULAR_MATRIX	KRASNOSELSKAYA_ILF3_TARGETS_UP		JISON_SICKLE_CELL_DISEASE_UP	GRAESSMANN_APOPTOSIS_BY_SERUM_DEPRIVATION_UP	UROSEVIC_RESPONSE_TO_IMIQUIMOD	ROETH_TERT_TARGETS_UP	CHANG_IMMORTALIZED_BY_HPV31_DN		GRAESSMANN_APOPTOSIS_BY_DOXORUBICIN_UP	YANG_BCL3_TARGETS_UP		GOZGIT_ESR1_TARGETS_DN	ZHU_CMV_8_HR_UP	ZHU_CMV_ALL_UP	XU_AKT1_TARGETS_6HR	SANA_TNF_SIGNALING_UP	BECKER_TAMOXIFEN_RESISTANCE_UP	HELLER_SILENCED_BY_METHYLATION_UP
4939	OAS2	2'-5'-oligoadenylate synthetase 2 [Source:HGNC Symbol;Acc:HGNC:8087]	HECKER_IFNB1_TARGETS	TAKEDA_TARGETS_OF_NUP98_HOXA9_FUSION_3D_UP	BOSCO_INTERFERON_INDUCED_ANTIVIRAL_MODULE	BROWNE_INTERFERON_RESPONSIVE_GENES	DAUER_STAT3_TARGETS_DN	MOSERLE_IFNA_RESPONSE	TAKEDA_TARGETS_OF_NUP98_HOXA9_FUSION_10D_UP	FULCHER_INFLAMMATORY_RESPONSE_LECTIN_VS_LPS_DN	TAKEDA_TARGETS_OF_NUP98_HOXA9_FUSION_8D_UP	BENNETT_SYSTEMIC_LUPUS_ERYTHEMATOSUS	EINAV_INTERFERON_SIGNATURE_IN_CANCER		NUYTTEN_NIPP1_TARGETS_UP	TAKEDA_TARGETS_OF_NUP98_HOXA9_FUSION_16D_UP		BOWIE_RESPONSE_TO_TAMOXIFEN	ZHANG_INTERFERON_RESPONSE	FARMER_BREAST_CANCER_CLUSTER_1	WALLACE_PROSTATE_CANCER_RACE_UP	SANA_RESPONSE_TO_IFNG_UP	SEITZ_NEOPLASTIC_TRANSFORMATION_BY_8P_DELETION_UP	DER_IFN_BETA_RESPONSE_UP	LIANG_SILENCED_BY_METHYLATION_2			GRAESSMANN_RESPONSE_TO_MC_AND_SERUM_DEPRIVATION_UP	DER_IFN_ALPHA_RESPONSE_UP			DEBIASI_APOPTOSIS_BY_REOVIRUS_INFECTION_UP		GRAESSMANN_APOPTOSIS_BY_SERUM_DEPRIVATION_UP	UROSEVIC_RESPONSE_TO_IMIQUIMOD		CHANG_IMMORTALIZED_BY_HPV31_DN		GRAESSMANN_APOPTOSIS_BY_DOXORUBICIN_UP			GOZGIT_ESR1_TARGETS_DN	ZHU_CMV_8_HR_UP	ZHU_CMV_ALL_UP		SANA_TNF_SIGNALING_UP			ZHOU_INFLAMMATORY_RESPONSE_LPS_UP
3437	IFIT3	interferon induced protein with tetratricopeptide repeats 3 [Source:HGNC Symbol;Acc:HGNC:5411]	HECKER_IFNB1_TARGETS	TAKEDA_TARGETS_OF_NUP98_HOXA9_FUSION_3D_UP	BOSCO_INTERFERON_INDUCED_ANTIVIRAL_MODULE	BROWNE_INTERFERON_RESPONSIVE_GENES	DAUER_STAT3_TARGETS_DN	MOSERLE_IFNA_RESPONSE	TAKEDA_TARGETS_OF_NUP98_HOXA9_FUSION_10D_UP	FULCHER_INFLAMMATORY_RESPONSE_LECTIN_VS_LPS_DN	TAKEDA_TARGETS_OF_NUP98_HOXA9_FUSION_8D_UP	BENNETT_SYSTEMIC_LUPUS_ERYTHEMATOSUS	EINAV_INTERFERON_SIGNATURE_IN_CANCER			TAKEDA_TARGETS_OF_NUP98_HOXA9_FUSION_16D_UP		BOWIE_RESPONSE_TO_TAMOXIFEN		FARMER_BREAST_CANCER_CLUSTER_1	WALLACE_PROSTATE_CANCER_RACE_UP		SEITZ_NEOPLASTIC_TRANSFORMATION_BY_8P_DELETION_UP	DER_IFN_BETA_RESPONSE_UP	LIANG_SILENCED_BY_METHYLATION_2			GRAESSMANN_RESPONSE_TO_MC_AND_SERUM_DEPRIVATION_UP	DER_IFN_ALPHA_RESPONSE_UP	BOWIE_RESPONSE_TO_EXTRACELLULAR_MATRIX	KRASNOSELSKAYA_ILF3_TARGETS_UP	DEBIASI_APOPTOSIS_BY_REOVIRUS_INFECTION_UP	JISON_SICKLE_CELL_DISEASE_UP	GRAESSMANN_APOPTOSIS_BY_SERUM_DEPRIVATION_UP		ROETH_TERT_TARGETS_UP		MARKEY_RB1_ACUTE_LOF_DN	GRAESSMANN_APOPTOSIS_BY_DOXORUBICIN_UP	YANG_BCL3_TARGETS_UP		GOZGIT_ESR1_TARGETS_DN			XU_AKT1_TARGETS_6HR			HELLER_SILENCED_BY_METHYLATION_UP	ZHOU_INFLAMMATORY_RESPONSE_LPS_UP
10561	IFI44	interferon induced protein 44 [Source:HGNC Symbol;Acc:HGNC:16938]	HECKER_IFNB1_TARGETS	TAKEDA_TARGETS_OF_NUP98_HOXA9_FUSION_3D_UP	BOSCO_INTERFERON_INDUCED_ANTIVIRAL_MODULE	BROWNE_INTERFERON_RESPONSIVE_GENES	DAUER_STAT3_TARGETS_DN	MOSERLE_IFNA_RESPONSE	TAKEDA_TARGETS_OF_NUP98_HOXA9_FUSION_10D_UP	FULCHER_INFLAMMATORY_RESPONSE_LECTIN_VS_LPS_DN	TAKEDA_TARGETS_OF_NUP98_HOXA9_FUSION_8D_UP		EINAV_INTERFERON_SIGNATURE_IN_CANCER	NUYTTEN_EZH2_TARGETS_UP	NUYTTEN_NIPP1_TARGETS_UP	TAKEDA_TARGETS_OF_NUP98_HOXA9_FUSION_16D_UP	RADAEVA_RESPONSE_TO_IFNA1_UP		ZHANG_INTERFERON_RESPONSE	FARMER_BREAST_CANCER_CLUSTER_1	WALLACE_PROSTATE_CANCER_RACE_UP		SEITZ_NEOPLASTIC_TRANSFORMATION_BY_8P_DELETION_UP	DER_IFN_BETA_RESPONSE_UP	LIANG_SILENCED_BY_METHYLATION_2			GRAESSMANN_RESPONSE_TO_MC_AND_SERUM_DEPRIVATION_UP	DER_IFN_ALPHA_RESPONSE_UP			DEBIASI_APOPTOSIS_BY_REOVIRUS_INFECTION_UP	JISON_SICKLE_CELL_DISEASE_UP	GRAESSMANN_APOPTOSIS_BY_SERUM_DEPRIVATION_UP		ROETH_TERT_TARGETS_UP	CHANG_IMMORTALIZED_BY_HPV31_DN		GRAESSMANN_APOPTOSIS_BY_DOXORUBICIN_UP								BECKER_TAMOXIFEN_RESISTANCE_UP	HELLER_SILENCED_BY_METHYLATION_UP	ZHOU_INFLAMMATORY_RESPONSE_LPS_UP
8638	OASL	2'-5'-oligoadenylate synthetase like [Source:HGNC Symbol;Acc:HGNC:8090]	HECKER_IFNB1_TARGETS	TAKEDA_TARGETS_OF_NUP98_HOXA9_FUSION_3D_UP	BOSCO_INTERFERON_INDUCED_ANTIVIRAL_MODULE	BROWNE_INTERFERON_RESPONSIVE_GENES	DAUER_STAT3_TARGETS_DN	MOSERLE_IFNA_RESPONSE	TAKEDA_TARGETS_OF_NUP98_HOXA9_FUSION_10D_UP	FULCHER_INFLAMMATORY_RESPONSE_LECTIN_VS_LPS_DN		BENNETT_SYSTEMIC_LUPUS_ERYTHEMATOSUS		NUYTTEN_EZH2_TARGETS_UP	NUYTTEN_NIPP1_TARGETS_UP	TAKEDA_TARGETS_OF_NUP98_HOXA9_FUSION_16D_UP			ZHANG_INTERFERON_RESPONSE	FARMER_BREAST_CANCER_CLUSTER_1			SEITZ_NEOPLASTIC_TRANSFORMATION_BY_8P_DELETION_UP	DER_IFN_BETA_RESPONSE_UP					DER_IFN_ALPHA_RESPONSE_UP			DEBIASI_APOPTOSIS_BY_REOVIRUS_INFECTION_UP	JISON_SICKLE_CELL_DISEASE_UP	GRAESSMANN_APOPTOSIS_BY_SERUM_DEPRIVATION_UP	UROSEVIC_RESPONSE_TO_IMIQUIMOD	ROETH_TERT_TARGETS_UP			GRAESSMANN_APOPTOSIS_BY_DOXORUBICIN_UP	YANG_BCL3_TARGETS_UP									ZHOU_INFLAMMATORY_RESPONSE_LPS_UP
3430	IFI35	interferon induced protein 35 [Source:HGNC Symbol;Acc:HGNC:5399]	HECKER_IFNB1_TARGETS	TAKEDA_TARGETS_OF_NUP98_HOXA9_FUSION_3D_UP	BOSCO_INTERFERON_INDUCED_ANTIVIRAL_MODULE	BROWNE_INTERFERON_RESPONSIVE_GENES	DAUER_STAT3_TARGETS_DN					BENNETT_SYSTEMIC_LUPUS_ERYTHEMATOSUS	EINAV_INTERFERON_SIGNATURE_IN_CANCER				RADAEVA_RESPONSE_TO_IFNA1_UP	BOWIE_RESPONSE_TO_TAMOXIFEN				SANA_RESPONSE_TO_IFNG_UP		DER_IFN_BETA_RESPONSE_UP		GRANDVAUX_IFN_RESPONSE_NOT_VIA_IRF3	STAMBOLSKY_TARGETS_OF_MUTATED_TP53_DN	GRAESSMANN_RESPONSE_TO_MC_AND_SERUM_DEPRIVATION_UP	DER_IFN_ALPHA_RESPONSE_UP	BOWIE_RESPONSE_TO_EXTRACELLULAR_MATRIX	KRASNOSELSKAYA_ILF3_TARGETS_UP	DEBIASI_APOPTOSIS_BY_REOVIRUS_INFECTION_UP	JISON_SICKLE_CELL_DISEASE_UP	GRAESSMANN_APOPTOSIS_BY_SERUM_DEPRIVATION_UP	UROSEVIC_RESPONSE_TO_IMIQUIMOD		CHANG_IMMORTALIZED_BY_HPV31_DN	MARKEY_RB1_ACUTE_LOF_DN	GRAESSMANN_APOPTOSIS_BY_DOXORUBICIN_UP	YANG_BCL3_TARGETS_UP	ZHAN_MULTIPLE_MYELOMA_LB_DN
10964	IFI44L	interferon induced protein 44 like [Source:HGNC Symbol;Acc:HGNC:17817]	HECKER_IFNB1_TARGETS	TAKEDA_TARGETS_OF_NUP98_HOXA9_FUSION_3D_UP	BOSCO_INTERFERON_INDUCED_ANTIVIRAL_MODULE	BROWNE_INTERFERON_RESPONSIVE_GENES		MOSERLE_IFNA_RESPONSE	TAKEDA_TARGETS_OF_NUP98_HOXA9_FUSION_10D_UP	FULCHER_INFLAMMATORY_RESPONSE_LECTIN_VS_LPS_DN	TAKEDA_TARGETS_OF_NUP98_HOXA9_FUSION_8D_UP	BENNETT_SYSTEMIC_LUPUS_ERYTHEMATOSUS	EINAV_INTERFERON_SIGNATURE_IN_CANCER		NUYTTEN_NIPP1_TARGETS_UP	TAKEDA_TARGETS_OF_NUP98_HOXA9_FUSION_16D_UP	RADAEVA_RESPONSE_TO_IFNA1_UP			FARMER_BREAST_CANCER_CLUSTER_1	WALLACE_PROSTATE_CANCER_RACE_UP	SANA_RESPONSE_TO_IFNG_UP	SEITZ_NEOPLASTIC_TRANSFORMATION_BY_8P_DELETION_UP		LIANG_SILENCED_BY_METHYLATION_2							DEBIASI_APOPTOSIS_BY_REOVIRUS_INFECTION_UP				ROETH_TERT_TARGETS_UP						GOZGIT_ESR1_TARGETS_DN				SANA_TNF_SIGNALING_UP		HELLER_SILENCED_BY_METHYLATION_UP
91543	RSAD2	radical S-adenosyl methionine domain containing 2 [Source:HGNC Symbol;Acc:HGNC:30908]	HECKER_IFNB1_TARGETS	TAKEDA_TARGETS_OF_NUP98_HOXA9_FUSION_3D_UP	BOSCO_INTERFERON_INDUCED_ANTIVIRAL_MODULE	BROWNE_INTERFERON_RESPONSIVE_GENES		MOSERLE_IFNA_RESPONSE	TAKEDA_TARGETS_OF_NUP98_HOXA9_FUSION_10D_UP	FULCHER_INFLAMMATORY_RESPONSE_LECTIN_VS_LPS_DN	TAKEDA_TARGETS_OF_NUP98_HOXA9_FUSION_8D_UP				NUYTTEN_NIPP1_TARGETS_UP	TAKEDA_TARGETS_OF_NUP98_HOXA9_FUSION_16D_UP	RADAEVA_RESPONSE_TO_IFNA1_UP			FARMER_BREAST_CANCER_CLUSTER_1	WALLACE_PROSTATE_CANCER_RACE_UP							GRAESSMANN_RESPONSE_TO_MC_AND_SERUM_DEPRIVATION_UP				DEBIASI_APOPTOSIS_BY_REOVIRUS_INFECTION_UP	JISON_SICKLE_CELL_DISEASE_UP	GRAESSMANN_APOPTOSIS_BY_SERUM_DEPRIVATION_UP	UROSEVIC_RESPONSE_TO_IMIQUIMOD	ROETH_TERT_TARGETS_UP			GRAESSMANN_APOPTOSIS_BY_DOXORUBICIN_UP	YANG_BCL3_TARGETS_UP	ZHAN_MULTIPLE_MYELOMA_LB_DN
54739	XAF1	XIAP associated factor 1 [Source:HGNC Symbol;Acc:HGNC:30932]	HECKER_IFNB1_TARGETS	TAKEDA_TARGETS_OF_NUP98_HOXA9_FUSION_3D_UP	BOSCO_INTERFERON_INDUCED_ANTIVIRAL_MODULE	BROWNE_INTERFERON_RESPONSIVE_GENES			TAKEDA_TARGETS_OF_NUP98_HOXA9_FUSION_10D_UP	FULCHER_INFLAMMATORY_RESPONSE_LECTIN_VS_LPS_DN	TAKEDA_TARGETS_OF_NUP98_HOXA9_FUSION_8D_UP	BENNETT_SYSTEMIC_LUPUS_ERYTHEMATOSUS		NUYTTEN_EZH2_TARGETS_UP	NUYTTEN_NIPP1_TARGETS_UP	TAKEDA_TARGETS_OF_NUP98_HOXA9_FUSION_16D_UP				FARMER_BREAST_CANCER_CLUSTER_1	WALLACE_PROSTATE_CANCER_RACE_UP				LIANG_SILENCED_BY_METHYLATION_2		STAMBOLSKY_TARGETS_OF_MUTATED_TP53_DN				KRASNOSELSKAYA_ILF3_TARGETS_UP										ZHAN_MULTIPLE_MYELOMA_LB_DN	GOZGIT_ESR1_TARGETS_DN
3665	IRF7	interferon regulatory factor 7 [Source:HGNC Symbol;Acc:HGNC:6122]	HECKER_IFNB1_TARGETS	TAKEDA_TARGETS_OF_NUP98_HOXA9_FUSION_3D_UP	BOSCO_INTERFERON_INDUCED_ANTIVIRAL_MODULE	BROWNE_INTERFERON_RESPONSIVE_GENES			TAKEDA_TARGETS_OF_NUP98_HOXA9_FUSION_10D_UP		TAKEDA_TARGETS_OF_NUP98_HOXA9_FUSION_8D_UP	BENNETT_SYSTEMIC_LUPUS_ERYTHEMATOSUS					RADAEVA_RESPONSE_TO_IFNA1_UP	BOWIE_RESPONSE_TO_TAMOXIFEN							LIANG_SILENCED_BY_METHYLATION_2	GRANDVAUX_IFN_RESPONSE_NOT_VIA_IRF3	STAMBOLSKY_TARGETS_OF_MUTATED_TP53_DN	GRAESSMANN_RESPONSE_TO_MC_AND_SERUM_DEPRIVATION_UP		BOWIE_RESPONSE_TO_EXTRACELLULAR_MATRIX		DEBIASI_APOPTOSIS_BY_REOVIRUS_INFECTION_UP		GRAESSMANN_APOPTOSIS_BY_SERUM_DEPRIVATION_UP	UROSEVIC_RESPONSE_TO_IMIQUIMOD			MARKEY_RB1_ACUTE_LOF_DN	GRAESSMANN_APOPTOSIS_BY_DOXORUBICIN_UP	YANG_BCL3_TARGETS_UP		GOZGIT_ESR1_TARGETS_DN							ZHOU_INFLAMMATORY_RESPONSE_LPS_UP
5610	EIF2AK2	eukaryotic translation initiation factor 2 alpha kinase 2 [Source:HGNC Symbol;Acc:HGNC:9437]	HECKER_IFNB1_TARGETS	TAKEDA_TARGETS_OF_NUP98_HOXA9_FUSION_3D_UP	BOSCO_INTERFERON_INDUCED_ANTIVIRAL_MODULE	BROWNE_INTERFERON_RESPONSIVE_GENES			TAKEDA_TARGETS_OF_NUP98_HOXA9_FUSION_10D_UP		TAKEDA_TARGETS_OF_NUP98_HOXA9_FUSION_8D_UP		EINAV_INTERFERON_SIGNATURE_IN_CANCER	NUYTTEN_EZH2_TARGETS_UP	NUYTTEN_NIPP1_TARGETS_UP									DER_IFN_BETA_RESPONSE_UP		GRANDVAUX_IFN_RESPONSE_NOT_VIA_IRF3		GRAESSMANN_RESPONSE_TO_MC_AND_SERUM_DEPRIVATION_UP						GRAESSMANN_APOPTOSIS_BY_SERUM_DEPRIVATION_UP						YANG_BCL3_TARGETS_UP							BECKER_TAMOXIFEN_RESISTANCE_UP
2537	IFI6	interferon alpha inducible protein 6 [Source:HGNC Symbol;Acc:HGNC:4054]	HECKER_IFNB1_TARGETS	TAKEDA_TARGETS_OF_NUP98_HOXA9_FUSION_3D_UP	BOSCO_INTERFERON_INDUCED_ANTIVIRAL_MODULE	BROWNE_INTERFERON_RESPONSIVE_GENES			TAKEDA_TARGETS_OF_NUP98_HOXA9_FUSION_10D_UP		TAKEDA_TARGETS_OF_NUP98_HOXA9_FUSION_8D_UP		EINAV_INTERFERON_SIGNATURE_IN_CANCER		NUYTTEN_NIPP1_TARGETS_UP	TAKEDA_TARGETS_OF_NUP98_HOXA9_FUSION_16D_UP	RADAEVA_RESPONSE_TO_IFNA1_UP	BOWIE_RESPONSE_TO_TAMOXIFEN		FARMER_BREAST_CANCER_CLUSTER_1	WALLACE_PROSTATE_CANCER_RACE_UP			DER_IFN_BETA_RESPONSE_UP	LIANG_SILENCED_BY_METHYLATION_2	GRANDVAUX_IFN_RESPONSE_NOT_VIA_IRF3	STAMBOLSKY_TARGETS_OF_MUTATED_TP53_DN		DER_IFN_ALPHA_RESPONSE_UP	BOWIE_RESPONSE_TO_EXTRACELLULAR_MATRIX	KRASNOSELSKAYA_ILF3_TARGETS_UP	DEBIASI_APOPTOSIS_BY_REOVIRUS_INFECTION_UP			UROSEVIC_RESPONSE_TO_IMIQUIMOD						ZHAN_MULTIPLE_MYELOMA_LB_DN	GOZGIT_ESR1_TARGETS_DN	ZHU_CMV_8_HR_UP	ZHU_CMV_ALL_UP	XU_AKT1_TARGETS_6HR		BECKER_TAMOXIFEN_RESISTANCE_UP
3434	IFIT1	interferon induced protein with tetratricopeptide repeats 1 [Source:HGNC Symbol;Acc:HGNC:5407]	HECKER_IFNB1_TARGETS	TAKEDA_TARGETS_OF_NUP98_HOXA9_FUSION_3D_UP	BOSCO_INTERFERON_INDUCED_ANTIVIRAL_MODULE		DAUER_STAT3_TARGETS_DN	MOSERLE_IFNA_RESPONSE	TAKEDA_TARGETS_OF_NUP98_HOXA9_FUSION_10D_UP	FULCHER_INFLAMMATORY_RESPONSE_LECTIN_VS_LPS_DN	TAKEDA_TARGETS_OF_NUP98_HOXA9_FUSION_8D_UP		EINAV_INTERFERON_SIGNATURE_IN_CANCER			TAKEDA_TARGETS_OF_NUP98_HOXA9_FUSION_16D_UP		BOWIE_RESPONSE_TO_TAMOXIFEN		FARMER_BREAST_CANCER_CLUSTER_1	WALLACE_PROSTATE_CANCER_RACE_UP		SEITZ_NEOPLASTIC_TRANSFORMATION_BY_8P_DELETION_UP	DER_IFN_BETA_RESPONSE_UP	LIANG_SILENCED_BY_METHYLATION_2		STAMBOLSKY_TARGETS_OF_MUTATED_TP53_DN		DER_IFN_ALPHA_RESPONSE_UP	BOWIE_RESPONSE_TO_EXTRACELLULAR_MATRIX	KRASNOSELSKAYA_ILF3_TARGETS_UP		JISON_SICKLE_CELL_DISEASE_UP			ROETH_TERT_TARGETS_UP	CHANG_IMMORTALIZED_BY_HPV31_DN					GOZGIT_ESR1_TARGETS_DN			XU_AKT1_TARGETS_6HR	SANA_TNF_SIGNALING_UP	BECKER_TAMOXIFEN_RESISTANCE_UP	HELLER_SILENCED_BY_METHYLATION_UP	ZHOU_INFLAMMATORY_RESPONSE_LPS_UP
51191	HERC5	HECT and RLD domain containing E3 ubiquitin protein ligase 5 [Source:HGNC Symbol;Acc:HGNC:24368]	HECKER_IFNB1_TARGETS	TAKEDA_TARGETS_OF_NUP98_HOXA9_FUSION_3D_UP	BOSCO_INTERFERON_INDUCED_ANTIVIRAL_MODULE		DAUER_STAT3_TARGETS_DN	MOSERLE_IFNA_RESPONSE	TAKEDA_TARGETS_OF_NUP98_HOXA9_FUSION_10D_UP	FULCHER_INFLAMMATORY_RESPONSE_LECTIN_VS_LPS_DN	TAKEDA_TARGETS_OF_NUP98_HOXA9_FUSION_8D_UP			NUYTTEN_EZH2_TARGETS_UP	NUYTTEN_NIPP1_TARGETS_UP					FARMER_BREAST_CANCER_CLUSTER_1	WALLACE_PROSTATE_CANCER_RACE_UP		SEITZ_NEOPLASTIC_TRANSFORMATION_BY_8P_DELETION_UP													ROETH_TERT_TARGETS_UP									XU_AKT1_TARGETS_6HR				ZHOU_INFLAMMATORY_RESPONSE_LPS_UP
4940	OAS3	2'-5'-oligoadenylate synthetase 3 [Source:HGNC Symbol;Acc:HGNC:8088]	HECKER_IFNB1_TARGETS	TAKEDA_TARGETS_OF_NUP98_HOXA9_FUSION_3D_UP	BOSCO_INTERFERON_INDUCED_ANTIVIRAL_MODULE		DAUER_STAT3_TARGETS_DN		TAKEDA_TARGETS_OF_NUP98_HOXA9_FUSION_10D_UP	FULCHER_INFLAMMATORY_RESPONSE_LECTIN_VS_LPS_DN	TAKEDA_TARGETS_OF_NUP98_HOXA9_FUSION_8D_UP			NUYTTEN_EZH2_TARGETS_UP		TAKEDA_TARGETS_OF_NUP98_HOXA9_FUSION_16D_UP			ZHANG_INTERFERON_RESPONSE	FARMER_BREAST_CANCER_CLUSTER_1							STAMBOLSKY_TARGETS_OF_MUTATED_TP53_DN							GRAESSMANN_APOPTOSIS_BY_SERUM_DEPRIVATION_UP					GRAESSMANN_APOPTOSIS_BY_DOXORUBICIN_UP						XU_AKT1_TARGETS_6HR	SANA_TNF_SIGNALING_UP			ZHOU_INFLAMMATORY_RESPONSE_LPS_UP
64761	PARP12	poly(ADP-ribose) polymerase family member 12 [Source:HGNC Symbol;Acc:HGNC:21919]	HECKER_IFNB1_TARGETS	TAKEDA_TARGETS_OF_NUP98_HOXA9_FUSION_3D_UP	BOSCO_INTERFERON_INDUCED_ANTIVIRAL_MODULE		DAUER_STAT3_TARGETS_DN							NUYTTEN_EZH2_TARGETS_UP	NUYTTEN_NIPP1_TARGETS_UP						WALLACE_PROSTATE_CANCER_RACE_UP							GRAESSMANN_RESPONSE_TO_MC_AND_SERUM_DEPRIVATION_UP						GRAESSMANN_APOPTOSIS_BY_SERUM_DEPRIVATION_UP					GRAESSMANN_APOPTOSIS_BY_DOXORUBICIN_UP
94240	EPSTI1	epithelial stromal interaction 1 [Source:HGNC Symbol;Acc:HGNC:16465]	HECKER_IFNB1_TARGETS	TAKEDA_TARGETS_OF_NUP98_HOXA9_FUSION_3D_UP	BOSCO_INTERFERON_INDUCED_ANTIVIRAL_MODULE			MOSERLE_IFNA_RESPONSE	TAKEDA_TARGETS_OF_NUP98_HOXA9_FUSION_10D_UP	FULCHER_INFLAMMATORY_RESPONSE_LECTIN_VS_LPS_DN	TAKEDA_TARGETS_OF_NUP98_HOXA9_FUSION_8D_UP			NUYTTEN_EZH2_TARGETS_UP	NUYTTEN_NIPP1_TARGETS_UP	TAKEDA_TARGETS_OF_NUP98_HOXA9_FUSION_16D_UP
219285	SAMD9L	sterile alpha motif domain containing 9 like [Source:HGNC Symbol;Acc:HGNC:1349]	HECKER_IFNB1_TARGETS	TAKEDA_TARGETS_OF_NUP98_HOXA9_FUSION_3D_UP	BOSCO_INTERFERON_INDUCED_ANTIVIRAL_MODULE			MOSERLE_IFNA_RESPONSE	TAKEDA_TARGETS_OF_NUP98_HOXA9_FUSION_10D_UP	FULCHER_INFLAMMATORY_RESPONSE_LECTIN_VS_LPS_DN				NUYTTEN_EZH2_TARGETS_UP	NUYTTEN_NIPP1_TARGETS_UP							SANA_RESPONSE_TO_IFNG_UP																				GOZGIT_ESR1_TARGETS_DN				SANA_TNF_SIGNALING_UP
4938	AC004551.1	2'-5'-oligoadenylate synthetase 1 [Source:NCBI gene;Acc:4938]	HECKER_IFNB1_TARGETS	TAKEDA_TARGETS_OF_NUP98_HOXA9_FUSION_3D_UP		BROWNE_INTERFERON_RESPONSIVE_GENES	DAUER_STAT3_TARGETS_DN	MOSERLE_IFNA_RESPONSE	TAKEDA_TARGETS_OF_NUP98_HOXA9_FUSION_10D_UP	FULCHER_INFLAMMATORY_RESPONSE_LECTIN_VS_LPS_DN	TAKEDA_TARGETS_OF_NUP98_HOXA9_FUSION_8D_UP	BENNETT_SYSTEMIC_LUPUS_ERYTHEMATOSUS	EINAV_INTERFERON_SIGNATURE_IN_CANCER	NUYTTEN_EZH2_TARGETS_UP	NUYTTEN_NIPP1_TARGETS_UP			BOWIE_RESPONSE_TO_TAMOXIFEN	ZHANG_INTERFERON_RESPONSE	FARMER_BREAST_CANCER_CLUSTER_1		SANA_RESPONSE_TO_IFNG_UP	SEITZ_NEOPLASTIC_TRANSFORMATION_BY_8P_DELETION_UP	DER_IFN_BETA_RESPONSE_UP	LIANG_SILENCED_BY_METHYLATION_2		STAMBOLSKY_TARGETS_OF_MUTATED_TP53_DN	GRAESSMANN_RESPONSE_TO_MC_AND_SERUM_DEPRIVATION_UP	DER_IFN_ALPHA_RESPONSE_UP	BOWIE_RESPONSE_TO_EXTRACELLULAR_MATRIX	KRASNOSELSKAYA_ILF3_TARGETS_UP	DEBIASI_APOPTOSIS_BY_REOVIRUS_INFECTION_UP		GRAESSMANN_APOPTOSIS_BY_SERUM_DEPRIVATION_UP					GRAESSMANN_APOPTOSIS_BY_DOXORUBICIN_UP	YANG_BCL3_TARGETS_UP			ZHU_CMV_8_HR_UP	ZHU_CMV_ALL_UP		SANA_TNF_SIGNALING_UP			ZHOU_INFLAMMATORY_RESPONSE_LPS_UP
6772	STAT1	signal transducer and activator of transcription 1 [Source:HGNC Symbol;Acc:HGNC:11362]	HECKER_IFNB1_TARGETS	TAKEDA_TARGETS_OF_NUP98_HOXA9_FUSION_3D_UP		BROWNE_INTERFERON_RESPONSIVE_GENES	DAUER_STAT3_TARGETS_DN	MOSERLE_IFNA_RESPONSE	TAKEDA_TARGETS_OF_NUP98_HOXA9_FUSION_10D_UP		TAKEDA_TARGETS_OF_NUP98_HOXA9_FUSION_8D_UP	BENNETT_SYSTEMIC_LUPUS_ERYTHEMATOSUS	EINAV_INTERFERON_SIGNATURE_IN_CANCER	NUYTTEN_EZH2_TARGETS_UP	NUYTTEN_NIPP1_TARGETS_UP	TAKEDA_TARGETS_OF_NUP98_HOXA9_FUSION_16D_UP	RADAEVA_RESPONSE_TO_IFNA1_UP	BOWIE_RESPONSE_TO_TAMOXIFEN	ZHANG_INTERFERON_RESPONSE		WALLACE_PROSTATE_CANCER_RACE_UP	SANA_RESPONSE_TO_IFNG_UP		DER_IFN_BETA_RESPONSE_UP	LIANG_SILENCED_BY_METHYLATION_2	GRANDVAUX_IFN_RESPONSE_NOT_VIA_IRF3	STAMBOLSKY_TARGETS_OF_MUTATED_TP53_DN	GRAESSMANN_RESPONSE_TO_MC_AND_SERUM_DEPRIVATION_UP	DER_IFN_ALPHA_RESPONSE_UP	BOWIE_RESPONSE_TO_EXTRACELLULAR_MATRIX	KRASNOSELSKAYA_ILF3_TARGETS_UP	DEBIASI_APOPTOSIS_BY_REOVIRUS_INFECTION_UP	JISON_SICKLE_CELL_DISEASE_UP	GRAESSMANN_APOPTOSIS_BY_SERUM_DEPRIVATION_UP	UROSEVIC_RESPONSE_TO_IMIQUIMOD		CHANG_IMMORTALIZED_BY_HPV31_DN	MARKEY_RB1_ACUTE_LOF_DN	GRAESSMANN_APOPTOSIS_BY_DOXORUBICIN_UP		ZHAN_MULTIPLE_MYELOMA_LB_DN	GOZGIT_ESR1_TARGETS_DN						HELLER_SILENCED_BY_METHYLATION_UP
3429	IFI27	interferon alpha inducible protein 27 [Source:HGNC Symbol;Acc:HGNC:5397]	HECKER_IFNB1_TARGETS	TAKEDA_TARGETS_OF_NUP98_HOXA9_FUSION_3D_UP		BROWNE_INTERFERON_RESPONSIVE_GENES	DAUER_STAT3_TARGETS_DN		TAKEDA_TARGETS_OF_NUP98_HOXA9_FUSION_10D_UP	FULCHER_INFLAMMATORY_RESPONSE_LECTIN_VS_LPS_DN	TAKEDA_TARGETS_OF_NUP98_HOXA9_FUSION_8D_UP					TAKEDA_TARGETS_OF_NUP98_HOXA9_FUSION_16D_UP	RADAEVA_RESPONSE_TO_IFNA1_UP	BOWIE_RESPONSE_TO_TAMOXIFEN	ZHANG_INTERFERON_RESPONSE		WALLACE_PROSTATE_CANCER_RACE_UP		SEITZ_NEOPLASTIC_TRANSFORMATION_BY_8P_DELETION_UP								KRASNOSELSKAYA_ILF3_TARGETS_UP	DEBIASI_APOPTOSIS_BY_REOVIRUS_INFECTION_UP					CHANG_IMMORTALIZED_BY_HPV31_DN				ZHAN_MULTIPLE_MYELOMA_LB_DN	GOZGIT_ESR1_TARGETS_DN		ZHU_CMV_ALL_UP			BECKER_TAMOXIFEN_RESISTANCE_UP	HELLER_SILENCED_BY_METHYLATION_UP
9636	ISG15	ISG15 ubiquitin like modifier [Source:HGNC Symbol;Acc:HGNC:4053]	HECKER_IFNB1_TARGETS	TAKEDA_TARGETS_OF_NUP98_HOXA9_FUSION_3D_UP		BROWNE_INTERFERON_RESPONSIVE_GENES	DAUER_STAT3_TARGETS_DN		TAKEDA_TARGETS_OF_NUP98_HOXA9_FUSION_10D_UP		TAKEDA_TARGETS_OF_NUP98_HOXA9_FUSION_8D_UP	BENNETT_SYSTEMIC_LUPUS_ERYTHEMATOSUS	EINAV_INTERFERON_SIGNATURE_IN_CANCER		NUYTTEN_NIPP1_TARGETS_UP	TAKEDA_TARGETS_OF_NUP98_HOXA9_FUSION_16D_UP	RADAEVA_RESPONSE_TO_IFNA1_UP	BOWIE_RESPONSE_TO_TAMOXIFEN	ZHANG_INTERFERON_RESPONSE	FARMER_BREAST_CANCER_CLUSTER_1	WALLACE_PROSTATE_CANCER_RACE_UP		SEITZ_NEOPLASTIC_TRANSFORMATION_BY_8P_DELETION_UP	DER_IFN_BETA_RESPONSE_UP			STAMBOLSKY_TARGETS_OF_MUTATED_TP53_DN	GRAESSMANN_RESPONSE_TO_MC_AND_SERUM_DEPRIVATION_UP	DER_IFN_ALPHA_RESPONSE_UP	BOWIE_RESPONSE_TO_EXTRACELLULAR_MATRIX	KRASNOSELSKAYA_ILF3_TARGETS_UP	DEBIASI_APOPTOSIS_BY_REOVIRUS_INFECTION_UP		GRAESSMANN_APOPTOSIS_BY_SERUM_DEPRIVATION_UP	UROSEVIC_RESPONSE_TO_IMIQUIMOD			MARKEY_RB1_ACUTE_LOF_DN	GRAESSMANN_APOPTOSIS_BY_DOXORUBICIN_UP				ZHU_CMV_8_HR_UP	ZHU_CMV_ALL_UP	XU_AKT1_TARGETS_6HR		BECKER_TAMOXIFEN_RESISTANCE_UP	HELLER_SILENCED_BY_METHYLATION_UP	ZHOU_INFLAMMATORY_RESPONSE_LPS_UP
3433	IFIT2	interferon induced protein with tetratricopeptide repeats 2 [Source:HGNC Symbol;Acc:HGNC:5409]	HECKER_IFNB1_TARGETS	TAKEDA_TARGETS_OF_NUP98_HOXA9_FUSION_3D_UP		BROWNE_INTERFERON_RESPONSIVE_GENES		MOSERLE_IFNA_RESPONSE	TAKEDA_TARGETS_OF_NUP98_HOXA9_FUSION_10D_UP	FULCHER_INFLAMMATORY_RESPONSE_LECTIN_VS_LPS_DN	TAKEDA_TARGETS_OF_NUP98_HOXA9_FUSION_8D_UP					TAKEDA_TARGETS_OF_NUP98_HOXA9_FUSION_16D_UP		BOWIE_RESPONSE_TO_TAMOXIFEN	ZHANG_INTERFERON_RESPONSE				SEITZ_NEOPLASTIC_TRANSFORMATION_BY_8P_DELETION_UP	DER_IFN_BETA_RESPONSE_UP	LIANG_SILENCED_BY_METHYLATION_2			GRAESSMANN_RESPONSE_TO_MC_AND_SERUM_DEPRIVATION_UP		BOWIE_RESPONSE_TO_EXTRACELLULAR_MATRIX			JISON_SICKLE_CELL_DISEASE_UP	GRAESSMANN_APOPTOSIS_BY_SERUM_DEPRIVATION_UP				MARKEY_RB1_ACUTE_LOF_DN		YANG_BCL3_TARGETS_UP		GOZGIT_ESR1_TARGETS_DN							ZHOU_INFLAMMATORY_RESPONSE_LPS_UP
4600	MX2	MX dynamin like GTPase 2 [Source:HGNC Symbol;Acc:HGNC:7533]	HECKER_IFNB1_TARGETS	TAKEDA_TARGETS_OF_NUP98_HOXA9_FUSION_3D_UP		BROWNE_INTERFERON_RESPONSIVE_GENES			TAKEDA_TARGETS_OF_NUP98_HOXA9_FUSION_10D_UP	FULCHER_INFLAMMATORY_RESPONSE_LECTIN_VS_LPS_DN	TAKEDA_TARGETS_OF_NUP98_HOXA9_FUSION_8D_UP	BENNETT_SYSTEMIC_LUPUS_ERYTHEMATOSUS		NUYTTEN_EZH2_TARGETS_UP	NUYTTEN_NIPP1_TARGETS_UP	TAKEDA_TARGETS_OF_NUP98_HOXA9_FUSION_16D_UP	RADAEVA_RESPONSE_TO_IFNA1_UP		ZHANG_INTERFERON_RESPONSE		WALLACE_PROSTATE_CANCER_RACE_UP		SEITZ_NEOPLASTIC_TRANSFORMATION_BY_8P_DELETION_UP	DER_IFN_BETA_RESPONSE_UP	LIANG_SILENCED_BY_METHYLATION_2	GRANDVAUX_IFN_RESPONSE_NOT_VIA_IRF3			DER_IFN_ALPHA_RESPONSE_UP		KRASNOSELSKAYA_ILF3_TARGETS_UP	DEBIASI_APOPTOSIS_BY_REOVIRUS_INFECTION_UP					CHANG_IMMORTALIZED_BY_HPV31_DN				ZHAN_MULTIPLE_MYELOMA_LB_DN		ZHU_CMV_8_HR_UP	ZHU_CMV_ALL_UP		SANA_TNF_SIGNALING_UP			ZHOU_INFLAMMATORY_RESPONSE_LPS_UP
54809	SAMD9	sterile alpha motif domain containing 9 [Source:HGNC Symbol;Acc:HGNC:1348]	HECKER_IFNB1_TARGETS	TAKEDA_TARGETS_OF_NUP98_HOXA9_FUSION_3D_UP			DAUER_STAT3_TARGETS_DN	MOSERLE_IFNA_RESPONSE	TAKEDA_TARGETS_OF_NUP98_HOXA9_FUSION_10D_UP	FULCHER_INFLAMMATORY_RESPONSE_LECTIN_VS_LPS_DN				NUYTTEN_EZH2_TARGETS_UP	NUYTTEN_NIPP1_TARGETS_UP								SEITZ_NEOPLASTIC_TRANSFORMATION_BY_8P_DELETION_UP				STAMBOLSKY_TARGETS_OF_MUTATED_TP53_DN										CHANG_IMMORTALIZED_BY_HPV31_DN					GOZGIT_ESR1_TARGETS_DN
55008	HERC6	HECT and RLD domain containing E3 ubiquitin protein ligase family member 6 [Source:HGNC Symbol;Acc:HGNC:26072]	HECKER_IFNB1_TARGETS	TAKEDA_TARGETS_OF_NUP98_HOXA9_FUSION_3D_UP			DAUER_STAT3_TARGETS_DN			FULCHER_INFLAMMATORY_RESPONSE_LECTIN_VS_LPS_DN	TAKEDA_TARGETS_OF_NUP98_HOXA9_FUSION_8D_UP			NUYTTEN_EZH2_TARGETS_UP						FARMER_BREAST_CANCER_CLUSTER_1	WALLACE_PROSTATE_CANCER_RACE_UP		SEITZ_NEOPLASTIC_TRANSFORMATION_BY_8P_DELETION_UP				STAMBOLSKY_TARGETS_OF_MUTATED_TP53_DN									ROETH_TERT_TARGETS_UP				YANG_BCL3_TARGETS_UP		GOZGIT_ESR1_TARGETS_DN						HELLER_SILENCED_BY_METHYLATION_UP
4061	LY6E	lymphocyte antigen 6 family member E [Source:HGNC Symbol;Acc:HGNC:6727]	HECKER_IFNB1_TARGETS	TAKEDA_TARGETS_OF_NUP98_HOXA9_FUSION_3D_UP					TAKEDA_TARGETS_OF_NUP98_HOXA9_FUSION_10D_UP	FULCHER_INFLAMMATORY_RESPONSE_LECTIN_VS_LPS_DN	TAKEDA_TARGETS_OF_NUP98_HOXA9_FUSION_8D_UP	BENNETT_SYSTEMIC_LUPUS_ERYTHEMATOSUS	EINAV_INTERFERON_SIGNATURE_IN_CANCER			TAKEDA_TARGETS_OF_NUP98_HOXA9_FUSION_16D_UP																	JISON_SICKLE_CELL_DISEASE_UP								ZHAN_MULTIPLE_MYELOMA_LB_DN
710	SERPING1	serpin family G member 1 [Source:HGNC Symbol;Acc:HGNC:1228]	HECKER_IFNB1_TARGETS	TAKEDA_TARGETS_OF_NUP98_HOXA9_FUSION_3D_UP						FULCHER_INFLAMMATORY_RESPONSE_LECTIN_VS_LPS_DN		BENNETT_SYSTEMIC_LUPUS_ERYTHEMATOSUS										SANA_RESPONSE_TO_IFNG_UP											JISON_SICKLE_CELL_DISEASE_UP					MARKEY_RB1_ACUTE_LOF_DN
83666	PARP9	poly(ADP-ribose) polymerase family member 9 [Source:HGNC Symbol;Acc:HGNC:24118]	HECKER_IFNB1_TARGETS	TAKEDA_TARGETS_OF_NUP98_HOXA9_FUSION_3D_UP										NUYTTEN_EZH2_TARGETS_UP	NUYTTEN_NIPP1_TARGETS_UP							SANA_RESPONSE_TO_IFNG_UP						GRAESSMANN_RESPONSE_TO_MC_AND_SERUM_DEPRIVATION_UP						GRAESSMANN_APOPTOSIS_BY_SERUM_DEPRIVATION_UP
27074	LAMP3	lysosomal associated membrane protein 3 [Source:HGNC Symbol;Acc:HGNC:14582]	HECKER_IFNB1_TARGETS		BOSCO_INTERFERON_INDUCED_ANTIVIRAL_MODULE		DAUER_STAT3_TARGETS_DN							NUYTTEN_EZH2_TARGETS_UP	NUYTTEN_NIPP1_TARGETS_UP	TAKEDA_TARGETS_OF_NUP98_HOXA9_FUSION_16D_UP					WALLACE_PROSTATE_CANCER_RACE_UP																											HELLER_SILENCED_BY_METHYLATION_UP
79132	DHX58	DExH-box helicase 58 [Source:HGNC Symbol;Acc:HGNC:29517]	HECKER_IFNB1_TARGETS		BOSCO_INTERFERON_INDUCED_ANTIVIRAL_MODULE					FULCHER_INFLAMMATORY_RESPONSE_LECTIN_VS_LPS_DN																													GRAESSMANN_APOPTOSIS_BY_DOXORUBICIN_UP	YANG_BCL3_TARGETS_UP
81030	ZBP1	Z-DNA binding protein 1 [Source:HGNC Symbol;Acc:HGNC:16176]	HECKER_IFNB1_TARGETS		BOSCO_INTERFERON_INDUCED_ANTIVIRAL_MODULE																							GRAESSMANN_RESPONSE_TO_MC_AND_SERUM_DEPRIVATION_UP						GRAESSMANN_APOPTOSIS_BY_SERUM_DEPRIVATION_UP					GRAESSMANN_APOPTOSIS_BY_DOXORUBICIN_UP
1890	TYMP	thymidine phosphorylase [Source:HGNC Symbol;Acc:HGNC:3148]	HECKER_IFNB1_TARGETS			BROWNE_INTERFERON_RESPONSIVE_GENES								NUYTTEN_EZH2_TARGETS_UP							WALLACE_PROSTATE_CANCER_RACE_UP												JISON_SICKLE_CELL_DISEASE_UP
713	C1QB	complement C1q B chain [Source:HGNC Symbol;Acc:HGNC:1242]	HECKER_IFNB1_TARGETS																		WALLACE_PROSTATE_CANCER_RACE_UP																	MARKEY_RB1_ACUTE_LOF_DN
57801	HES4	hes family bHLH transcription factor 4 [Source:HGNC Symbol;Acc:HGNC:24149]	HECKER_IFNB1_TARGETS																																							GOZGIT_ESR1_TARGETS_DN
10346	TRIM22	tripartite motif containing 22 [Source:HGNC Symbol;Acc:HGNC:16379]		TAKEDA_TARGETS_OF_NUP98_HOXA9_FUSION_3D_UP	BOSCO_INTERFERON_INDUCED_ANTIVIRAL_MODULE	BROWNE_INTERFERON_RESPONSIVE_GENES	DAUER_STAT3_TARGETS_DN	MOSERLE_IFNA_RESPONSE		FULCHER_INFLAMMATORY_RESPONSE_LECTIN_VS_LPS_DN				NUYTTEN_EZH2_TARGETS_UP	NUYTTEN_NIPP1_TARGETS_UP							SANA_RESPONSE_TO_IFNG_UP		DER_IFN_BETA_RESPONSE_UP					DER_IFN_ALPHA_RESPONSE_UP		KRASNOSELSKAYA_ILF3_TARGETS_UP	DEBIASI_APOPTOSIS_BY_REOVIRUS_INFECTION_UP					CHANG_IMMORTALIZED_BY_HPV31_DN							ZHU_CMV_ALL_UP				HELLER_SILENCED_BY_METHYLATION_UP
64135	IFIH1	interferon induced with helicase C domain 1 [Source:HGNC Symbol;Acc:HGNC:18873]		TAKEDA_TARGETS_OF_NUP98_HOXA9_FUSION_3D_UP	BOSCO_INTERFERON_INDUCED_ANTIVIRAL_MODULE		DAUER_STAT3_TARGETS_DN	MOSERLE_IFNA_RESPONSE	TAKEDA_TARGETS_OF_NUP98_HOXA9_FUSION_10D_UP	FULCHER_INFLAMMATORY_RESPONSE_LECTIN_VS_LPS_DN	TAKEDA_TARGETS_OF_NUP98_HOXA9_FUSION_8D_UP			NUYTTEN_EZH2_TARGETS_UP	NUYTTEN_NIPP1_TARGETS_UP							SANA_RESPONSE_TO_IFNG_UP	SEITZ_NEOPLASTIC_TRANSFORMATION_BY_8P_DELETION_UP					GRAESSMANN_RESPONSE_TO_MC_AND_SERUM_DEPRIVATION_UP						GRAESSMANN_APOPTOSIS_BY_SERUM_DEPRIVATION_UP				MARKEY_RB1_ACUTE_LOF_DN	GRAESSMANN_APOPTOSIS_BY_DOXORUBICIN_UP						XU_AKT1_TARGETS_6HR	SANA_TNF_SIGNALING_UP		HELLER_SILENCED_BY_METHYLATION_UP	ZHOU_INFLAMMATORY_RESPONSE_LPS_UP
6773	STAT2	signal transducer and activator of transcription 2 [Source:HGNC Symbol;Acc:HGNC:11363]		TAKEDA_TARGETS_OF_NUP98_HOXA9_FUSION_3D_UP	BOSCO_INTERFERON_INDUCED_ANTIVIRAL_MODULE									NUYTTEN_EZH2_TARGETS_UP	NUYTTEN_NIPP1_TARGETS_UP																			GRAESSMANN_APOPTOSIS_BY_SERUM_DEPRIVATION_UP					GRAESSMANN_APOPTOSIS_BY_DOXORUBICIN_UP	YANG_BCL3_TARGETS_UP	ZHAN_MULTIPLE_MYELOMA_LB_DN
8519	IFITM1	interferon induced transmembrane protein 1 [Source:HGNC Symbol;Acc:HGNC:5412]		TAKEDA_TARGETS_OF_NUP98_HOXA9_FUSION_3D_UP			DAUER_STAT3_TARGETS_DN	MOSERLE_IFNA_RESPONSE	TAKEDA_TARGETS_OF_NUP98_HOXA9_FUSION_10D_UP	FULCHER_INFLAMMATORY_RESPONSE_LECTIN_VS_LPS_DN	TAKEDA_TARGETS_OF_NUP98_HOXA9_FUSION_8D_UP			NUYTTEN_EZH2_TARGETS_UP	NUYTTEN_NIPP1_TARGETS_UP	TAKEDA_TARGETS_OF_NUP98_HOXA9_FUSION_16D_UP	RADAEVA_RESPONSE_TO_IFNA1_UP	BOWIE_RESPONSE_TO_TAMOXIFEN	ZHANG_INTERFERON_RESPONSE		WALLACE_PROSTATE_CANCER_RACE_UP			DER_IFN_BETA_RESPONSE_UP		GRANDVAUX_IFN_RESPONSE_NOT_VIA_IRF3	STAMBOLSKY_TARGETS_OF_MUTATED_TP53_DN		DER_IFN_ALPHA_RESPONSE_UP	BOWIE_RESPONSE_TO_EXTRACELLULAR_MATRIX	KRASNOSELSKAYA_ILF3_TARGETS_UP	DEBIASI_APOPTOSIS_BY_REOVIRUS_INFECTION_UP			UROSEVIC_RESPONSE_TO_IMIQUIMOD		CHANG_IMMORTALIZED_BY_HPV31_DN	MARKEY_RB1_ACUTE_LOF_DN					ZHU_CMV_8_HR_UP	ZHU_CMV_ALL_UP			BECKER_TAMOXIFEN_RESISTANCE_UP	HELLER_SILENCED_BY_METHYLATION_UP
85441	HELZ2	helicase with zinc finger 2 [Source:HGNC Symbol;Acc:HGNC:30021]		TAKEDA_TARGETS_OF_NUP98_HOXA9_FUSION_3D_UP																								GRAESSMANN_RESPONSE_TO_MC_AND_SERUM_DEPRIVATION_UP						GRAESSMANN_APOPTOSIS_BY_SERUM_DEPRIVATION_UP					GRAESSMANN_APOPTOSIS_BY_DOXORUBICIN_UP										ZHOU_INFLAMMATORY_RESPONSE_LPS_UP
8743	TNFSF10	TNF superfamily member 10 [Source:HGNC Symbol;Acc:HGNC:11925]			BOSCO_INTERFERON_INDUCED_ANTIVIRAL_MODULE	BROWNE_INTERFERON_RESPONSIVE_GENES	DAUER_STAT3_TARGETS_DN	MOSERLE_IFNA_RESPONSE		FULCHER_INFLAMMATORY_RESPONSE_LECTIN_VS_LPS_DN		BENNETT_SYSTEMIC_LUPUS_ERYTHEMATOSUS		NUYTTEN_EZH2_TARGETS_UP	NUYTTEN_NIPP1_TARGETS_UP	TAKEDA_TARGETS_OF_NUP98_HOXA9_FUSION_16D_UP	RADAEVA_RESPONSE_TO_IFNA1_UP					SANA_RESPONSE_TO_IFNG_UP			LIANG_SILENCED_BY_METHYLATION_2																	GOZGIT_ESR1_TARGETS_DN
23424	TDRD7	tudor domain containing 7 [Source:HGNC Symbol;Acc:HGNC:30831]			BOSCO_INTERFERON_INDUCED_ANTIVIRAL_MODULE	BROWNE_INTERFERON_RESPONSIVE_GENES	DAUER_STAT3_TARGETS_DN					BENNETT_SYSTEMIC_LUPUS_ERYTHEMATOSUS		NUYTTEN_EZH2_TARGETS_UP	NUYTTEN_NIPP1_TARGETS_UP																	DEBIASI_APOPTOSIS_BY_REOVIRUS_INFECTION_UP	JISON_SICKLE_CELL_DISEASE_UP
10410	IFITM3	interferon induced transmembrane protein 3 [Source:HGNC Symbol;Acc:HGNC:5414]			BOSCO_INTERFERON_INDUCED_ANTIVIRAL_MODULE					FULCHER_INFLAMMATORY_RESPONSE_LECTIN_VS_LPS_DN		BENNETT_SYSTEMIC_LUPUS_ERYTHEMATOSUS					RADAEVA_RESPONSE_TO_IFNA1_UP		ZHANG_INTERFERON_RESPONSE		WALLACE_PROSTATE_CANCER_RACE_UP					GRANDVAUX_IFN_RESPONSE_NOT_VIA_IRF3						DEBIASI_APOPTOSIS_BY_REOVIRUS_INFECTION_UP															BECKER_TAMOXIFEN_RESISTANCE_UP
4343	MOV10	Mov10 RISC complex RNA helicase [Source:HGNC Symbol;Acc:HGNC:7200]			BOSCO_INTERFERON_INDUCED_ANTIVIRAL_MODULE																																			YANG_BCL3_TARGETS_UP
6672	SP100	SP100 nuclear antigen [Source:HGNC Symbol;Acc:HGNC:11206]				BROWNE_INTERFERON_RESPONSIVE_GENES				FULCHER_INFLAMMATORY_RESPONSE_LECTIN_VS_LPS_DN			EINAV_INTERFERON_SIGNATURE_IN_CANCER	NUYTTEN_EZH2_TARGETS_UP	NUYTTEN_NIPP1_TARGETS_UP										LIANG_SILENCED_BY_METHYLATION_2		STAMBOLSKY_TARGETS_OF_MUTATED_TP53_DN					DEBIASI_APOPTOSIS_BY_REOVIRUS_INFECTION_UP										GOZGIT_ESR1_TARGETS_DN	ZHU_CMV_8_HR_UP	ZHU_CMV_ALL_UP
9246	UBE2L6	ubiquitin conjugating enzyme E2 L6 [Source:HGNC Symbol;Acc:HGNC:12490]				BROWNE_INTERFERON_RESPONSIVE_GENES				FULCHER_INFLAMMATORY_RESPONSE_LECTIN_VS_LPS_DN			EINAV_INTERFERON_SIGNATURE_IN_CANCER	NUYTTEN_EZH2_TARGETS_UP			RADAEVA_RESPONSE_TO_IFNA1_UP				WALLACE_PROSTATE_CANCER_RACE_UP	SANA_RESPONSE_TO_IFNG_UP										DEBIASI_APOPTOSIS_BY_REOVIRUS_INFECTION_UP	JISON_SICKLE_CELL_DISEASE_UP					MARKEY_RB1_ACUTE_LOF_DN		YANG_BCL3_TARGETS_UP
2634	GBP2	guanylate binding protein 2 [Source:HGNC Symbol;Acc:HGNC:4183]				BROWNE_INTERFERON_RESPONSIVE_GENES				FULCHER_INFLAMMATORY_RESPONSE_LECTIN_VS_LPS_DN				NUYTTEN_EZH2_TARGETS_UP	NUYTTEN_NIPP1_TARGETS_UP											GRANDVAUX_IFN_RESPONSE_NOT_VIA_IRF3		GRAESSMANN_RESPONSE_TO_MC_AND_SERUM_DEPRIVATION_UP					JISON_SICKLE_CELL_DISEASE_UP	GRAESSMANN_APOPTOSIS_BY_SERUM_DEPRIVATION_UP				MARKEY_RB1_ACUTE_LOF_DN	GRAESSMANN_APOPTOSIS_BY_DOXORUBICIN_UP	YANG_BCL3_TARGETS_UP		GOZGIT_ESR1_TARGETS_DN
7453	WARS	tryptophanyl-tRNA synthetase [Source:HGNC Symbol;Acc:HGNC:12729]				BROWNE_INTERFERON_RESPONSIVE_GENES								NUYTTEN_EZH2_TARGETS_UP								SANA_RESPONSE_TO_IFNG_UP																					ZHU_CMV_8_HR_UP	ZHU_CMV_ALL_UP
10791	VAMP5	vesicle associated membrane protein 5 [Source:HGNC Symbol;Acc:HGNC:12646]								FULCHER_INFLAMMATORY_RESPONSE_LECTIN_VS_LPS_DN												SANA_RESPONSE_TO_IFNG_UP											JISON_SICKLE_CELL_DISEASE_UP
103	ADAR	adenosine deaminase RNA specific [Source:HGNC Symbol;Acc:HGNC:225]											EINAV_INTERFERON_SIGNATURE_IN_CANCER	NUYTTEN_EZH2_TARGETS_UP			RADAEVA_RESPONSE_TO_IFNA1_UP							DER_IFN_BETA_RESPONSE_UP		GRANDVAUX_IFN_RESPONSE_NOT_VIA_IRF3		GRAESSMANN_RESPONSE_TO_MC_AND_SERUM_DEPRIVATION_UP	DER_IFN_ALPHA_RESPONSE_UP					GRAESSMANN_APOPTOSIS_BY_SERUM_DEPRIVATION_UP				MARKEY_RB1_ACUTE_LOF_DN
4502	MT2A	metallothionein 2A [Source:HGNC Symbol;Acc:HGNC:7406]												NUYTTEN_EZH2_TARGETS_UP	NUYTTEN_NIPP1_TARGETS_UP																							MARKEY_RB1_ACUTE_LOF_DN				GOZGIT_ESR1_TARGETS_DN
115362	GBP5	guanylate binding protein 5 [Source:HGNC Symbol;Acc:HGNC:19895]												NUYTTEN_EZH2_TARGETS_UP	NUYTTEN_NIPP1_TARGETS_UP
4489	MT1A	metallothionein 1A [Source:HGNC Symbol;Acc:HGNC:7393]												NUYTTEN_EZH2_TARGETS_UP
51131	PHF11	PHD finger protein 11 [Source:HGNC Symbol;Acc:HGNC:17024]												NUYTTEN_EZH2_TARGETS_UP
3965	LGALS9	galectin 9 [Source:HGNC Symbol;Acc:HGNC:6570]																				SANA_RESPONSE_TO_IFNG_UP																								SANA_TNF_SIGNALING_UP
9446	GSTO1	glutathione S-transferase omega 1 [Source:HGNC Symbol;Acc:HGNC:13312]																															JISON_SICKLE_CELL_DISEASE_UP						GRAESSMANN_APOPTOSIS_BY_DOXORUBICIN_UP
51246	SHISA5	shisa family member 5 [Source:HGNC Symbol;Acc:HGNC:30376]																																					GRAESSMANN_APOPTOSIS_BY_DOXORUBICIN_UP
10589	DRAP1	DR1 associated protein 1 [Source:HGNC Symbol;Acc:HGNC:3019]																																					GRAESSMANN_APOPTOSIS_BY_DOXORUBICIN_UP
10673	TNFSF13B	TNF superfamily member 13b [Source:HGNC Symbol;Acc:HGNC:11929]
6613	SUMO2	small ubiquitin like modifier 2 [Source:HGNC Symbol;Acc:HGNC:11125]
51225	ABI3	ABI family member 3 [Source:HGNC Symbol;Acc:HGNC:29859]
26270	FBXO6	F-box protein 6 [Source:HGNC Symbol;Acc:HGNC:13585]
[truncated: 53 more columns]

## Sheet: Table S5
Supplementary Table 5. Differentially expressed genes comparing HIV untreated and treated
ID	adj.P.Val	P.Value	t	B	logFC	Gene.symbol	Gene.title	GenBank.Accession
ILMN_1723912	7.36e-11	1.51e-15	-8.69166	24.4953	-1.35	IFI44L	interferon induced protein 44 like	NM_006820
ILMN_2388547	1.51e-08	6.19e-13	-7.71646	18.5595	-0.754	EPSTI1	epithelial stromal interaction 1 (breast)	NM_033255
ILMN_1662358	7.88e-08	4.84e-12	-7.36951	16.5357	-0.991	MX1	MX dynamin like GTPase 1	NM_002462
ILMN_1687384	1.89e-07	1.64e-11	-7.15923	15.3345	-0.863	IFI6	interferon alpha inducible protein 6	NM_002038
ILMN_1835092	1.89e-07	1.94e-11	-7.13087	15.1741	-0.242	IFI44L	interferon induced protein 44 like	BQ437417
ILMN_1760062	2.16e-07	2.65e-11	-7.07585	14.8638	-0.911	IFI44	interferon induced protein 44	NM_006417
ILMN_1731224	5.54e-07	9.25e-11	-6.85599	13.6383	-0.438	PARP9	poly(ADP-ribose) polymerase family member 9	NM_031458
ILMN_2054019	5.54e-07	9.89e-11	-6.84413	13.5729	-0.733	ISG15	ISG15 ubiquitin-like modifier	NM_005101
ILMN_1805750	5.54e-07	1.02e-10	-6.83824	13.5403	-1.29	IFITM3	interferon induced transmembrane protein 3	NM_021034
ILMN_1657796	1.3e-06	2.67e-10	-6.66643	12.6006	-0.149	STMN1	stathmin 1	NM_005563
ILMN_1729749	2.02e-06	5.21e-10	-6.5448	11.9444	-0.503	HERC5	HECT and RLD domain containing E3 ubiquitin protein ligase 5	NM_016323
ILMN_1742618	2.02e-06	5.23e-10	-6.54394	11.9397	-0.654	XAF1	XIAP associated factor 1	NM_199139
ILMN_1745397	2.02e-06	5.55e-10	-6.53315	11.8819	-0.467	OAS3	2'-5'-oligoadenylate synthetase 3	NM_006187
ILMN_2347798	2.02e-06	6.09e-10	-6.51635	11.792	-0.733	IFI6	interferon alpha inducible protein 6	NM_022872
ILMN_2233783	2.02e-06	6.22e-10	-6.51243	11.771	-0.125	CD38	CD38 molecule	NM_001775
ILMN_2285996	4.24e-06	1.39e-09	-6.36417	10.9841	-0.292	KIAA0101	KIAA0101	NM_014736
ILMN_2301083	4.68e-06	1.69e-09	-6.32747	10.7911	-0.167	UBE2C	ubiquitin conjugating enzyme E2 C	NM_181800
ILMN_1801939	4.68e-06	1.73e-09	-6.32384	10.7721	-0.155	CCNB2	cyclin B2	NM_004701
ILMN_1706502	7.69e-06	3e-09	-6.22057	10.2332	-0.509	EIF2AK2	eukaryotic translation initiation factor 2 alpha kinase 2	NM_002759
ILMN_2058782	8.25e-06	3.38e-09	-6.19782	10.1153	-1.21	IFI27	interferon alpha inducible protein 27	NM_005532
ILMN_1695404	9.48e-06	4.08e-09	-6.16221	9.93129	-0.729	LY6E	lymphocyte antigen 6 complex, locus E	NM_002346
ILMN_1745374	1.05e-05	4.71e-09	-6.13485	9.79042	-0.375	IFI35	interferon induced protein 35	NM_005533
ILMN_1788017	1.55e-05	7.29e-09	-6.05158	9.36423	-0.226	HSH2D	hematopoietic SH2 domain containing	NM_032855
ILMN_1678422	1.55e-05	7.63e-09	-6.04282	9.31965	-0.131	DHX58	DEXH-box helicase 58	NM_024119
ILMN_1731418	2.29e-05	1.17e-08	-5.95985	8.8994	-0.33	SP110	SP110 nuclear body protein	NM_004510
ILMN_1806040	2.45e-05	1.3e-08	-5.93975	8.7982	-0.253	TYMS	thymidylate synthetase	NM_001071
ILMN_1809590	2.7e-05	1.54e-08	-5.907	8.63377	-0.164	GINS2	GINS complex subunit 2	NM_016095
ILMN_2170814	2.7e-05	1.55e-08	-5.90609	8.62924	-0.151	LAMP3	lysosomal associated membrane protein 3	NM_014398
ILMN_2053527	3.04e-05	1.86e-08	-5.87005	8.44904	-0.121	PARP9	poly(ADP-ribose) polymerase family member 9	NM_031458
ILMN_1675640	3.12e-05	1.98e-08	-5.85813	8.38963	-0.31	OAS1	2'-5'-oligoadenylate synthetase 1	NM_001032409
ILMN_1910908	3.48e-05	2.28e-08	-5.83034	8.25145	-0.102			BG205162
ILMN_1659688	5.48e-05	3.82e-08	-5.72901	7.75145	-0.287	LGALS3BP	galectin 3 binding protein	NM_005567
ILMN_1670305	5.59e-05	4.01e-08	-5.71913	7.70303	-0.234	SERPING1	serpin family G member 1	NM_000062
ILMN_1661577	5.73e-05	4.22e-08	-5.70879	7.6524	-0.196	MAFA	MAF bZIP transcription factor A	NM_201589
ILMN_1769520	6.14e-05	4.73e-08	-5.68624	7.54225	-0.468	UBE2L6	ubiquitin conjugating enzyme E2 L6	NM_004223
ILMN_1674063	6.14e-05	4.78e-08	-5.68411	7.53185	-0.651	OAS2	2'-5'-oligoadenylate synthetase 2	NM_016817
ILMN_1663390	6.57e-05	5.38e-08	-5.66035	7.41617	-0.146	CDC20	cell division cycle 20	NM_001255
ILMN_1686664	6.57e-05	5.38e-08	-5.66056	7.41717	-0.549	MT2A	metallothionein 2A	NM_005953
ILMN_1686097	7.56e-05	6.35e-08	-5.6272	7.25534	-0.17	TOP2A	topoisomerase (DNA) II alpha	NM_001067
ILMN_1670238	7.74e-05	6.82e-08	-5.61299	7.18659	-0.114	CDC45	cell division cycle 45	NM_003504
ILMN_1786612	7.77e-05	7e-08	-5.60765	7.1608	-0.399	PSME2	proteasome activator subunit 2	NM_002818
ILMN_1690921	7.97e-05	7.35e-08	-5.59784	7.11344	-0.433	STAT2	signal transducer and activator of transcription 2	NM_005419
ILMN_1683450	7.97e-05	7.51e-08	-5.59348	7.09243	-0.136	CDCA5	cell division cycle associated 5	NM_080668
ILMN_1718558	8.52e-05	8.22e-08	-5.57538	7.00526	-0.285	PARP12	poly(ADP-ribose) polymerase family member 12	NM_022750
ILMN_2231928	8.52e-05	8.56e-08	-5.56717	6.96583	-0.408	MX2	MX dynamin like GTPase 2	NM_002463
ILMN_1737205	8.84e-05	9.05e-08	-5.55579	6.91117	-0.155	MCM4	minichromosome maintenance complex component 4	NM_005914
ILMN_2151818	8.88e-05	9.27e-08	-5.55087	6.8876	-0.29	PSMA6	proteasome subunit alpha 6	NM_002791
ILMN_1654639	0.000102	1.1e-07	-5.51679	6.72455	-0.287	HERC6
ILMN_1673352	0.000117	1.34e-07	-5.4754	6.52755	-0.652	IFITM2	interferon induced transmembrane protein 2	NM_006435
ILMN_1709747	0.000128	1.53e-07	-5.44931	6.40393	-0.132	EXOG	endo/exonuclease (5'-3'), endonuclease G-like	NM_005107
ILMN_1683678	0.000137	1.68e-07	-5.42947	6.31023	-0.174	SPATS2L	spermatogenesis associated serine rich 2 like	NM_015535
ILMN_1701789	0.000144	1.87e-07	-5.40744	6.20643	-0.474	IFIT3	interferon induced protein with tetratricopeptide repeats 3	NM_001549
ILMN_1691156	0.000144	1.92e-07	-5.40228	6.18221	-0.418	MT1A	metallothionein 1A	NM_005946
ILMN_1714730	0.000144	1.93e-07	-5.40143	6.17818	-0.118	UBE2C
ILMN_1657871	0.000144	1.95e-07	-5.39873	6.16552	-0.184	RSAD2	radical S-adenosyl methionine domain containing 2	NM_080657
ILMN_1663347	0.000145	2e-07	-5.39336	6.14029	-0.525	OTOF	otoferlin	NM_194248
ILMN_2415144	0.000171	2.46e-07	-5.3511	5.94249	-0.33	SP110	SP110 nuclear body protein	NM_004510
ILMN_1806017	0.000178	2.59e-07	-5.33968	5.88924	-0.288	PSME1	proteasome activator subunit 1	NM_006263
ILMN_2352121	0.000179	2.65e-07	-5.33547	5.86961	-0.324	NT5C3A	5'-nucleotidase, cytosolic IIIA	NM_001002010
ILMN_2248970	0.000193	2.91e-07	-5.31561	5.77723	-0.141	OAS2	2'-5'-oligoadenylate synthetase 2	NM_001032731
ILMN_2349061	0.000199	3.07e-07	-5.3043	5.72476	-0.286	IRF7	interferon regulatory factor 7	NM_004029
ILMN_1795181	0.000199	3.1e-07	-5.30249	5.71636	-0.194	DDX60	DEXD/H-box helicase 60	NM_017631
ILMN_1681301	0.000216	3.45e-07	-5.27998	5.61219	-0.176	AIM2	absent in melanoma 2	NM_004833
ILMN_2410826	0.000241	4.01e-07	-5.2488	5.46844	-0.356	OAS1	2'-5'-oligoadenylate synthetase 1	NM_001032409
ILMN_1787509	0.000313	5.32e-07	-5.18869	5.19309	-0.313	HELZ2	helicase with zinc finger 2	NM_033405
ILMN_1675852	0.000344	5.99e-07	-5.16363	5.07901	-0.246	LOC650518
ILMN_2081335	0.000347	6.26e-07	-5.15401	5.03535	-0.107	COA1	cytochrome c oxidase assembly factor 1 homolog	NM_018224
ILMN_2370573	0.000347	6.27e-07	-5.15401	5.03534	-0.337	XAF1	XIAP associated factor 1	NM_199139
ILMN_1658416	0.000389	7.25e-07	-5.12282	4.89412	-0.241	MRPS18C	mitochondrial ribosomal protein S18C	NM_016067
ILMN_1774077	0.000511	9.74e-07	-5.0594	4.60906	-0.289	GBP2	guanylate binding protein 2	NM_004120
ILMN_1683562	0.000522	1e-06	-5.05265	4.57886	-0.283	SNRPG	small nuclear ribonucleoprotein polypeptide G	NM_003096
ILMN_1723480	0.000572	1.12e-06	-5.02819	4.46975	-0.234	BST2	bone marrow stromal cell antigen 2	NM_004335
ILMN_1736729	0.000719	1.47e-06	-4.9694	4.20912	-0.183	OAS2	2'-5'-oligoadenylate synthetase 2	NM_002535
ILMN_2393765	0.00073	1.51e-06	-4.96374	4.18416	-0.38	IGLL1	immunoglobulin lambda like polypeptide 1	NM_020070
ILMN_1707695	0.000748	1.56e-06	-4.95647	4.15215	-0.325	IFIT1	interferon induced protein with tetratricopeptide repeats 1	NM_001548
ILMN_1776723	0.000767	1.62e-06	-4.94867	4.11782	-0.205	PHF11	PHD finger protein 11	NM_001040444
ILMN_1691731	0.000854	1.82e-06	-4.92306	4.0054	-0.212	PARP14	poly(ADP-ribose) polymerase family member 14	NM_017554
ILMN_1845037	0.000863	1.86e-06	-4.91862	3.98593	-0.142	LOC100419583	ring finger protein 4 pseudogene	BC031266
ILMN_1701455	0.00096	2.09e-06	-4.89293	3.87369	-0.168	FBXO6	F-box protein 6	NM_018438
ILMN_2082209	0.000967	2.12e-06	-4.8892	3.85745	-0.184	TOX2	TOX high mobility group box family member 2	NM_032883
ILMN_2160929	0.000971	2.15e-06	-4.88625	3.84458	-0.147	FEN1	flap structure-specific endonuclease 1	NM_004111
ILMN_1751079	0.001	2.25e-06	-4.87596	3.79983	-0.335	TAP1	transporter 1, ATP binding cassette subfamily B member	NM_000593
ILMN_1739508	0.001	2.3e-06	-4.87159	3.78081	-0.178
ILMN_1707858	0.00105	2.42e-06	-4.85984	3.72981	-0.227	H2AFZ	H2A histone family member Z	NM_002106
ILMN_1690105	0.00106	2.49e-06	-4.85396	3.70431	-0.4	STAT1	signal transducer and activator of transcription 1	NM_139266
ILMN_2390162	0.00111	2.63e-06	-4.84171	3.65131	-0.198	PHF11	PHD finger protein 11	NM_001040443
ILMN_1699214	0.00111	2.64e-06	-4.8408	3.64736	-0.14
ILMN_1726720	0.00111	2.65e-06	-4.83978	3.64297	-0.131	NUSAP1	nucleolar and spindle associated protein 1	NM_016359
ILMN_1701114	0.00113	2.75e-06	-4.83178	3.60839	-0.37	GBP1	guanylate binding protein 1	NM_002053
ILMN_1801246	0.00132	3.29e-06	-4.79111	3.43339	-0.5	IFITM1	interferon induced transmembrane protein 1	NM_003641
ILMN_1800261	0.00136	3.48e-06	-4.7788	3.38066	-0.32	TUBA1B	tubulin alpha 1b	NM_006082
ILMN_1719256	0.0014	3.64e-06	-4.76874	3.33763	-0.149	CKS1B	CDC28 protein kinase regulatory subunit 1B	NM_001826
ILMN_1704750	0.00142	3.72e-06	-4.76371	3.31614	-0.271
ILMN_1806818	0.00148	4.01e-06	-4.74671	3.2437	-0.111	MCM3	minichromosome maintenance complex component 3	NM_002388
ILMN_2218450	0.00177	5.01e-06	-4.69619	3.02951	-0.19	LSM1	LSM1 homolog, mRNA degradation associated	NM_014462
ILMN_2239754	0.00185	5.32e-06	-4.68268	2.97254	-0.253	IFIT3	interferon induced protein with tetratricopeptide repeats 3	NM_001549
ILMN_1814305	0.00193	5.58e-06	-4.67152	2.9256	-0.215	SAMD9	sterile alpha motif domain containing 9	NM_017654
ILMN_1713450	0.00202	5.87e-06	-4.66011	2.87767	-0.116	MYL6B	myosin light chain 6B	NM_002475
ILMN_1694177	0.00229	6.77e-06	-4.62755	2.74142	-0.217	PCNA	proliferating cell nuclear antigen	NM_182649
ILMN_2198376	0.00229	6.8e-06	-4.62623	2.73593	-0.252	PSMA4	proteasome subunit alpha 4	NM_002789
ILMN_2148785	0.00241	7.32e-06	-4.60942	2.66593	-0.326	GBP1	guanylate binding protein 1	NM_002053
ILMN_1659437	0.00242	7.39e-06	-4.60728	2.65701	-0.234	TXNDC17	thioredoxin domain containing 17	NM_032731
ILMN_1666670	0.00242	7.43e-06	-4.60599	2.65164	-0.228	RBX1	ring-box 1	NM_014248
ILMN_1718766	0.00242	7.58e-06	-4.60132	2.63225	-0.223	MT1F	metallothionein 1F	NM_005949
ILMN_1656913	0.00242	7.62e-06	-4.59999	2.62671	-0.196	MDH1	malate dehydrogenase 1	NM_005917
ILMN_1799467	0.00244	7.8e-06	-4.59478	2.6051	-0.251	SAMD9L	sterile alpha motif domain containing 9 like	NM_152703
ILMN_1776173	0.00248	8.02e-06	-4.58813	2.57755	-0.119	PSMD7	proteasome 26S subunit, non-ATPase 7	NM_002811
ILMN_1773760	0.00248	8.12e-06	-4.58537	2.56611	-0.147	PAICS	phosphoribosylaminoimidazole carboxylase; phosphoribosylaminoimidazolesuccinocarboxamide synthase	NM_006452
ILMN_1691364	0.00259	8.53e-06	-4.57385	2.51842	-0.443	STAT1	signal transducer and activator of transcription 1	NM_139266
ILMN_1674811	0.00269	8.94e-06	-4.5631	2.47405	-0.244	OASL	2'-5'-oligoadenylate synthetase like	NM_003733
ILMN_1753196	0.0031	1.07e-05	-4.52037	2.29844	-0.13	PTTG1	pituitary tumor-transforming 1	NM_004219
ILMN_1760858	0.0031	1.07e-05	-4.52026	2.29798	-0.237	RAB8A	RAB8A, member RAS oncogene family	NM_005370
ILMN_1681340	0.00318	1.12e-05	-4.51028	2.25716	-0.13	HSPB11	heat shock protein family B (small) member 11	NM_016126
ILMN_1797604	0.00338	1.2e-05	-4.49469	2.19353	-0.305	CAP1	adenylate cyclase associated protein 1	NM_006367
ILMN_1741133	0.00348	1.25e-05	-4.48526	2.15514	-0.21	NME1	NME/NM23 nucleoside diphosphate kinase 1	NM_198175
ILMN_2366388	0.00348	1.26e-05	-4.48356	2.14823	-0.286	PRDX1	peroxiredoxin 1	NM_181696
ILMN_2119945	0.00361	1.33e-05	-4.47076	2.09623	-0.289	NDUFB3	NADH:ubiquinone oxidoreductase subunit B3	NM_002491
ILMN_1798181	0.00383	1.44e-05	-4.45182	2.0195	-0.36
ILMN_2392546	0.00396	1.5e-05	-4.44219	1.98062	-0.151	PAICS	phosphoribosylaminoimidazole carboxylase; phosphoribosylaminoimidazolesuccinocarboxamide synthase	NM_006452
ILMN_2390299	0.00396	1.51e-05	-4.4407	1.9746	-0.223	PSMB8	proteasome subunit beta 8	NM_004159
ILMN_1676448	0.00396	1.51e-05	-4.44017	1.97246	-0.262	WDFY1	WD repeat and FYVE domain containing 1	NM_020830
ILMN_1739497	0.004	1.53e-05	-4.43654	1.95782	-0.203	GTF2H5	general transcription factor IIH subunit 5	NM_207118
ILMN_1716895	0.00412	1.59e-05	-4.4283	1.92461	-0.167	RPA3	replication protein A3	NM_002947
ILMN_2132599	0.00418	1.64e-05	-4.42017	1.89189	-0.174	ANKRD22	ankyrin repeat domain 22	NM_144590
ILMN_1803775	0.0042	1.69e-05	-4.41331	1.86434	-0.259	HSPE1	heat shock protein family E (Hsp10) member 1	NM_002157
ILMN_1759952	0.00427	1.75e-05	-4.40474	1.82994	-0.291	PSMA5	proteasome subunit alpha 5	NM_002790
ILMN_2122952	0.00429	1.77e-05	-4.40256	1.82121	-0.158	CISD1	CDGSH iron sulfur domain 1	NM_018464
ILMN_2042771	0.00444	1.84e-05	-4.39322	1.7838	-0.192	PTTG1	pituitary tumor-transforming 1	NM_004219
ILMN_1685774	0.00479	2.02e-05	-4.37021	1.69197	-0.213	ATP5C1	ATP synthase, H+ transporting, mitochondrial F1 complex, gamma polypeptide 1	NM_005174
ILMN_2114568	0.00483	2.05e-05	-4.36704	1.67934	-0.311	GBP5	guanylate binding protein 5	NM_052942
ILMN_1672661	0.00525	2.24e-05	-4.34537	1.59325	-0.212	SP110	SP110 nuclear body protein	NM_004510
ILMN_1725700	0.0055	2.39e-05	-4.33011	1.53283	-0.113	MOV10	Mov10 RISC complex RNA helicase	NM_020963
ILMN_1652199	0.00598	2.65e-05	-4.30543	1.43549	-0.169
ILMN_1764794	0.00603	2.7e-05	-4.30092	1.41778	-0.18	PSMB2	proteasome subunit beta 2	NM_002794
ILMN_2224143	0.00603	2.71e-05	-4.29993	1.41389	-0.271	MCM3	minichromosome maintenance complex component 3	NM_002388
ILMN_1795991	0.00618	2.78e-05	-4.29307	1.38694	-0.103	RTCB	RNA 2',3'-cyclic phosphate and 5'-OH ligase	NM_014306
ILMN_1661945	0.00645	2.93e-05	-4.28046	1.3375	-0.256	SLIRP	SRA stem-loop interacting RNA binding protein	NM_031210
ILMN_1672006	0.00687	3.22e-05	-4.25763	1.24831	-0.113	SSB	Sjogren syndrome antigen B	NM_003142
ILMN_1769734	0.00696	3.32e-05	-4.24985	1.218	-0.202	NT5C3A	5'-nucleotidase, cytosolic IIIA	NM_016489
ILMN_1653026	0.00706	3.39e-05	-4.24468	1.19788	-0.376	PLAC8	placenta specific 8	NM_016619
ILMN_2093343	0.00706	3.4e-05	-4.24443	1.1969	-0.387	PLAC8	placenta specific 8	NM_016619
ILMN_1737738	0.0073	3.54e-05	-4.2341	1.15678	-0.255	NDUFA12	NADH:ubiquinone oxidoreductase subunit A12	NM_018838
ILMN_1799848	0.00765	3.76e-05	-4.21929	1.09942	-0.157	ANKRD22	ankyrin repeat domain 22	NM_144590
ILMN_1740265	0.00836	4.25e-05	-4.18945	0.984291	-0.135	ACOT7	acyl-CoA thioesterase 7	NM_181866
ILMN_1757467	0.00839	4.3e-05	-4.18662	0.973413	-0.282	H1F0	H1 histone family member 0	NM_005318
ILMN_1682098	0.00888	4.6e-05	-4.16936	0.907156	-0.201	PSMA4	proteasome subunit alpha 4	NM_002789
ILMN_2150000	0.00894	4.66e-05	-4.16661	0.896642	-0.183	EMC7	ER membrane protein complex subunit 7	NM_020154
ILMN_1789510	0.00899	4.71e-05	-4.1635	0.884724	-0.118	STIP1	stress induced phosphoprotein 1	NM_006819
ILMN_2173611	0.00903	4.78e-05	-4.16032	0.872574	-0.186	MT1E	metallothionein 1E	NM_175617
ILMN_2119937	0.00911	4.84e-05	-4.15719	0.860599	-0.249	NDUFB3	NADH:ubiquinone oxidoreductase subunit B3	NM_002491
ILMN_1777233	0.0108	5.99e-05	-4.10366	0.657114	-0.215	E2F2	E2F transcription factor 2	NM_004091
ILMN_1701613	0.0113	6.3e-05	-4.09106	0.609543	-0.282	RARRES3	retinoic acid receptor responder 3	NM_004585
ILMN_1771620	0.0124	6.93e-05	-4.06667	0.517798	-0.13	SNRPB2	small nuclear ribonucleoprotein polypeptide B2	NM_003092
ILMN_1813338	0.013	7.44e-05	-4.04873	0.450621	-0.177	LAG3	lymphocyte activating 3	NM_002286
ILMN_1739541	0.0131	7.52e-05	-4.04597	0.440295	-0.182	NMI	N-myc and STAT interactor	NM_004688
ILMN_2366391	0.0134	7.69e-05	-4.04029	0.419106	-0.225	PRDX1	peroxiredoxin 1	NM_181696
ILMN_1789176	0.0144	8.43e-05	-4.01714	0.332945	-0.159	PSMB1	proteasome subunit beta 1	NM_002793
ILMN_1741264	0.0148	8.76e-05	-4.00718	0.295999	-0.131	MRPS33	mitochondrial ribosomal protein S33	NM_016071
ILMN_1691578	0.0149	8.87e-05	-4.00403	0.284324	-0.124	GTF3C6	general transcription factor IIIC subunit 6	NM_138408
ILMN_1704094	0.0157	9.54e-05	-3.98534	0.215229	-0.241	PSMA6	proteasome subunit alpha 6	NM_002791
ILMN_1724533	0.0157	9.57e-05	-3.98443	0.211895	-0.282	LY96	lymphocyte antigen 96	NM_015364
ILMN_1674522	0.0157	9.62e-05	-3.98321	0.207398	-0.195	HIGD1A	HIG1 hypoxia inducible domain family member 1A	NM_014056
ILMN_1796063	0.0159	9.78e-05	-3.97884	0.191285	-0.143	TRIM44	tripartite motif containing 44	NM_017583
ILMN_1719032	0.016	0.000101	-3.97028	0.159789	-0.184	LSM3	LSM3 homolog, U6 small nuclear RNA and mRNA degradation associated	NM_014463
ILMN_1667257	0.0161	0.000102	-3.9675	0.149586	-0.171	SDHB	succinate dehydrogenase complex iron sulfur subunit B	NM_003000
ILMN_1797933	0.0164	0.000105	-3.9597	0.120928	-0.112	MRPL17	mitochondrial ribosomal protein L17	NM_022061
ILMN_2305544	0.0185	0.000123	-3.92043	-0.022495	-0.234	DBI	diazepam binding inhibitor, acyl-CoA binding protein	NM_001079863
ILMN_1758418	0.0186	0.000124	-3.91741	-0.033495	-0.353	TNFSF13B	tumor necrosis factor superfamily member 13b	NM_006573
ILMN_1713156	0.0187	0.000125	-3.91618	-0.037941	-0.158
ILMN_1666471	0.0191	0.000129	-3.9069	-0.071627	-0.212	UQCRQ	ubiquinol-cytochrome c reductase complex III subunit VII	NM_014402
ILMN_1781373	0.0193	0.000132	-3.90079	-0.093796	-0.125	IFIH1	interferon induced with helicase C domain 1	NM_022168
ILMN_1697710	0.0193	0.000132	-3.90149	-0.091266	-0.167	IL37	interleukin 37	NM_014439
ILMN_1801307	0.0193	0.000133	-3.89923	-0.099433	-0.338	TNFSF10	tumor necrosis factor superfamily member 10	NM_003810
ILMN_1748651	0.02	0.00014	-3.88533	-0.149701	-0.221	PSMB3	proteasome subunit beta 3	NM_002795
ILMN_1739345	0.0202	0.000143	-3.87966	-0.17012	-0.157	LBHD1	LBH domain containing 1	NM_024099
ILMN_1772929	0.0202	0.000143	-3.88004	-0.168774	-0.217	ATP5J	ATP synthase, H+ transporting, mitochondrial Fo complex subunit F6	NM_001685
ILMN_2128128	0.0214	0.000153	-3.86247	-0.231971	-0.238	SHFM1	split hand/foot malformation (ectrodactyly) type 1	NM_006304
ILMN_1658247	0.0221	0.00016	-3.85008	-0.276411	-0.21	OAS1	2'-5'-oligoadenylate synthetase 1	NM_002534
ILMN_1794912	0.0223	0.000164	-3.84376	-0.299056	-0.201	ATP5H	ATP synthase, H+ transporting, mitochondrial Fo complex subunit D	NM_001003785
ILMN_1679476	0.0226	0.000168	-3.83795	-0.319817	-0.113	GART	phosphoribosylglycinamide formyltransferase, phosphoribosylglycinamide synthetase, phosphoribosylaminoimidazole synthetase	NM_000819
ILMN_2222234	0.0227	0.000169	-3.83595	-0.326942	-0.103	PRDX4	peroxiredoxin 4	NM_006406
ILMN_2109708	0.0229	0.000172	-3.83195	-0.341218	-0.445	TYMP	thymidine phosphorylase	NM_001953
ILMN_1680967	0.024	0.000184	-3.81396	-0.405274	-0.139	SARNP	SAP domain containing ribonucleoprotein	NM_033082
ILMN_2376108	0.0267	0.00021	-3.77809	-0.532184	-0.285	PSMB9	proteasome subunit beta 9	NM_002800
ILMN_1737184	0.0267	0.000211	-3.77683	-0.536623	-0.2	CDCA7	cell division cycle associated 7	NM_145810
ILMN_1716053	0.0292	0.000245	-3.73743	-0.674778	-0.112	AK2	adenylate kinase 2	NM_001625
ILMN_1816342	0.0294	0.000249	-3.73221	-0.692982	-0.145
ILMN_1728512	0.0297	0.000254	-3.72748	-0.709481	-0.223	YWHAH	tyrosine 3-monooxygenase/tryptophan 5-monooxygenase activation protein eta	NM_003405
ILMN_2056975	0.0301	0.000259	-3.72151	-0.73024	-0.118	HPRT1	hypoxanthine phosphoribosyltransferase 1	NM_000194
ILMN_1683792	0.0312	0.000272	-3.70909	-0.77338	-0.284	LAP3	leucine aminopeptidase 3	NM_015907
ILMN_1736002	0.0312	0.000273	-3.70782	-0.777786	-0.147	COPS5	COP9 signalosome subunit 5	NM_006837
ILMN_2348093	0.0316	0.00028	-3.70083	-0.801999	-0.201	ATP5J	ATP synthase, H+ transporting, mitochondrial Fo complex subunit F6	NM_001003696
ILMN_1661170	0.0317	0.000283	-3.69789	-0.812179	-0.146	NDUFB8	NADH:ubiquinone oxidoreductase subunit B8	NM_005004
ILMN_1736353	0.0335	0.000304	-3.6784	-0.879427	-0.165	PSMC1	proteasome 26S subunit, ATPase 1	NM_002802
ILMN_1732534	0.0339	0.00031	-3.67312	-0.897592	-0.12	CHMP5	charged multivesicular body protein 5	NM_016410
ILMN_2119297	0.034	0.000311	-3.67185	-0.90197	-0.103	SAMD4A	sterile alpha motif domain containing 4A	NM_015589
ILMN_1777325	0.037	0.000356	-3.6355	-1.02638	-0.356	STAT1	signal transducer and activator of transcription 1	NM_007315
ILMN_1720819	0.0373	0.000361	-3.63169	-1.03937	-0.165
ILMN_2395043	0.0395	0.000395	-3.60659	-1.12457	-0.139
ILMN_1779252	0.0395	0.000395	-3.60639	-1.12525	-0.257	TRIM22	tripartite motif containing 22	NM_006074
ILMN_2187718	0.0401	0.000403	-3.60088	-1.14389	-0.206	COX17	COX17, cytochrome c oxidase copper chaperone	NM_005694
ILMN_1654016	0.0404	0.000409	-3.59658	-1.15843	-0.185	MYL12B	myosin light chain 12B	NM_033546
ILMN_2092536	0.0408	0.000418	-3.59082	-1.17786	-0.151	HSPE1	heat shock protein family E (Hsp10) member 1	NM_002157
ILMN_1662843	0.0408	0.000418	-3.59077	-1.17801	-0.157	CD53	CD53 molecule	NM_000560
ILMN_1813625	0.0409	0.00042	-3.58911	-1.18362	-0.108	TRIM25	tripartite motif containing 25	NM_005082
ILMN_1809488	0.0409	0.000421	-3.58846	-1.18581	-0.175	SPCS2	signal peptidase complex subunit 2	NM_014752
ILMN_1693287	0.0417	0.000435	-3.57941	-1.21627	-0.202	POMP	proteasome maturation protein	NM_015932
ILMN_2390586	0.0419	0.00044	-3.57653	-1.22594	-0.117	SP100	SP100 nuclear antigen	NM_001080391
ILMN_1771385	0.0428	0.000453	-3.56827	-1.25366	-0.219	GBP4	guanylate binding protein 4	NM_052941
ILMN_1691436	0.0429	0.000458	-3.56538	-1.26337	-0.188	BLVRA	biliverdin reductase A	NM_000712
ILMN_1701293	0.0429	0.000458	-3.56529	-1.26365	-0.201	COX7A2	cytochrome c oxidase subunit 7A2	NM_001865
ILMN_1727271	0.0434	0.000468	-3.55932	-1.28365	-0.359	WARS	tryptophanyl-tRNA synthetase	NM_213646
ILMN_2320964	0.0435	0.000472	-3.55679	-1.2921	-0.199	ADAR	adenosine deaminase, RNA specific	NM_015840
ILMN_1693352	0.0439	0.000479	-3.55293	-1.305	-0.141	MRPL20	mitochondrial ribosomal protein L20	NM_017971
ILMN_1703720	0.0439	0.00048	-3.55202	-1.30806	-0.179	SF3B6	splicing factor 3b subunit 6	NM_016047
ILMN_1809467	0.0439	0.00048	-3.55198	-1.30819	-0.271	VAMP5	vesicle associated membrane protein 5	NM_006634
ILMN_2076600	0.0465	0.00052	-3.52979	-1.38209	-0.284	ITM2A	integral membrane protein 2A	NM_004867
ILMN_1666372	0.0465	0.000522	-3.52872	-1.38563	-0.172	ATP5H	ATP synthase, H+ transporting, mitochondrial Fo complex subunit D	NM_006356
ILMN_2369682	0.0472	0.000531	-3.52357	-1.40273	-0.22	HNRNPA2B1	heterogeneous nuclear ribonucleoprotein A2/B1	NM_031243
ILMN_1705241	0.0487	0.000557	-3.50999	-1.44769	-0.102	TDRD7	tudor domain containing 7	NM_014290
ILMN_1690939	0.0501	0.00058	-3.49855	-1.48541	-0.219	TYMP	thymidine phosphorylase	NM_001953
ILMN_1755926	0.0502	0.000584	-3.49685	-1.49104	-0.107	DBI	diazepam binding inhibitor, acyl-CoA binding protein	NM_020548
ILMN_1670609	0.0513	0.000609	-3.48482	-1.5306	-0.182	ATOX1	antioxidant 1 copper chaperone	NM_004045
ILMN_2070300	0.0517	0.000618	-3.48055	-1.54463	-0.163	LSM2	LSM2 homolog, U6 small nuclear RNA and mRNA degradation associated	NM_021177
ILMN_2117330	0.0529	0.000641	-3.47038	-1.57792	-0.211	NDUFB2	NADH:ubiquinone oxidoreductase subunit B2	NM_004546
ILMN_1701621	0.0533	0.00065	-3.46638	-1.591	-0.432	SCO2	SCO2 cytochrome c oxidase assembly protein	NM_005138
ILMN_1659913	0.0533	0.000653	-3.46509	-1.59523	-0.286	ISG20	interferon stimulated exonuclease gene 20	NM_002201
ILMN_1698258	0.0533	0.000657	-3.46323	-1.60131	-0.126	DNAJC8	DnaJ heat shock protein family (Hsp40) member C8	NM_014280
ILMN_2337655	0.0533	0.000659	-3.46238	-1.60408	-0.379	WARS	tryptophanyl-tRNA synthetase	NM_004184
ILMN_1806778	0.0535	0.000663	-3.46062	-1.60982	-0.161	UBE2E1	ubiquitin conjugating enzyme E2 E1	NM_003341
ILMN_1796407	0.0536	0.000666	-3.45929	-1.61418	-0.124	SS18L2	SS18 like 2	NM_016305
ILMN_1711894	0.0539	0.00067	-3.45746	-1.62015	-0.106	MYB	MYB proto-oncogene, transcription factor	NM_005375
ILMN_1655340	0.0545	0.000683	-3.45209	-1.63765	-0.173	RNF181	ring finger protein 181	NM_016494
ILMN_1689327	0.0576	0.00074	-3.42893	-1.71283	-0.153
ILMN_1661799	0.0596	0.000782	-3.4133	-1.76334	-0.142
ILMN_1706305	0.0604	0.000796	-3.40804	-1.78029	-0.112	COX16	COX16, cytochrome c oxidase assembly homolog	NM_016468
ILMN_1765994	0.0608	0.000807	-3.4039	-1.7936	-0.12	ZBP1	Z-DNA binding protein 1	NM_030776
ILMN_2205211	0.0629	0.000852	-3.38843	-1.84325	-0.223
ILMN_1813455	0.0635	0.000863	-3.38448	-1.85592	-0.102	SP110	SP110 nuclear body protein	NM_080424
ILMN_2387553	0.0643	0.000881	-3.37845	-1.8752	-0.127	PSMA3	proteasome subunit alpha 3	NM_152132
ILMN_1680192	0.0651	0.000905	-3.37079	-1.89965	-0.177	APOBEC3A	apolipoprotein B mRNA editing enzyme catalytic subunit 3A	NM_145699
ILMN_1660775	0.07	0.001	-3.34059	-1.99554	-0.138	TPM3	tropomyosin 3	NM_153649
ILMN_1710937	0.07	0.001	-3.34107	-1.99402	-0.183	IFI16	interferon gamma inducible protein 16	NM_005531
ILMN_1784286	0.0706	0.00102	-3.33445	-2.01498	-0.212	NDUFA1	NADH:ubiquinone oxidoreductase subunit A1	NM_004541
ILMN_1776777	0.0741	0.00112	-3.30784	-2.09871	-0.153	ADAR	adenosine deaminase, RNA specific	NM_015840
ILMN_2366212	0.0762	0.00117	-3.29479	-2.13953	-0.135	CD79B	CD79b molecule	NM_001039933
ILMN_2145518	0.0771	0.0012	-3.28846	-2.15931	-0.176	TMEM126B	transmembrane protein 126B	NM_018480
ILMN_1786759	0.0771	0.0012	-3.28848	-2.15923	-0.212	TMEM258	transmembrane protein 258	NM_014206
ILMN_1659895	0.0784	0.00123	-3.27946	-2.18734	-0.218	MSN	moesin	NM_002444
ILMN_2391051	0.0784	0.00124	-3.27818	-2.19132	-0.103	FCGR1B	Fc fragment of IgG receptor Ib	NM_001004340
ILMN_2072296	0.0787	0.00125	-3.27574	-2.19891	-0.114	CKS2	CDC28 protein kinase regulatory subunit 2	NM_001827
ILMN_1747146	0.0791	0.00126	-3.27266	-2.20849	-0.105	TSG101	tumor susceptibility 101	NM_006292
ILMN_2413808	0.0791	0.00126	-3.27237	-2.20938	-0.149	CD53	CD53 molecule	NM_000560
ILMN_1715569	0.0812	0.00132	-3.26004	-2.2476	-0.139	CCDC53	coiled-coil domain containing 53	NM_016053
ILMN_2412214	0.0813	0.00132	-3.25924	-2.25009	-0.252	LGALS9	galectin 9	NM_009587
ILMN_1712678	0.0827	0.00137	-3.24696	-2.28802	-0.207	RPS27L	ribosomal protein S27 like	NM_015920
ILMN_2230016	0.0827	0.00138	-3.24665	-2.28899	-0.123	HIGD1A	HIG1 hypoxia inducible domain family member 1A	NM_014056
ILMN_1653205	0.0863	0.00146	-3.22857	-2.34459	-0.151
ILMN_1711314	0.0863	0.00147	-3.2261	-2.35215	-0.105	NUDT5	nudix hydrolase 5	NM_014142
ILMN_2066858	0.0863	0.00147	-3.22753	-2.34777	-0.262	TNFSF13B	tumor necrosis factor superfamily member 13b	NM_006573
ILMN_2143795	0.0902	0.00159	-3.2025	-2.42429	-0.217
ILMN_1726417	0.0902	0.0016	-3.20174	-2.4266	-0.116	MRPL33	mitochondrial ribosomal protein L33	NM_004891
ILMN_1724422	0.0907	0.00161	-3.19909	-2.43468	-0.299	SELL	selectin L	NM_000655
ILMN_1682761	0.091	0.00162	-3.19667	-2.44203	-0.133	SCIMP	SLP adaptor and CSK interacting membrane protein	NM_207103
ILMN_1683026	0.0909	0.00162	-3.19752	-2.43945	-0.245	PSMB10	proteasome subunit beta 10	NM_002801
ILMN_1776052	0.091	0.00163	-3.19628	-2.44322	-0.12
ILMN_1701269	0.0916	0.00166	-3.18922	-2.46467	-0.16	ATP5C1	ATP synthase, H+ transporting, mitochondrial F1 complex, gamma polypeptide 1	NM_005174
ILMN_1796244	0.0929	0.00171	-3.18029	-2.49172	-0.111	CD2BP2	CD2 cytoplasmic tail binding protein 2	NM_006110
ILMN_1775170	0.0937	0.00173	-3.17682	-2.50223	-0.152	MT1X	metallothionein 1X	NM_005952
ILMN_2038776	0.0939	0.00174	-3.17551	-2.50618	-0.216	TXN	thioredoxin	NM_003329
ILMN_1688127	0.0943	0.00176	-3.17173	-2.5176	-0.226
ILMN_2358540	0.097	0.00185	-3.15663	-2.5631	-0.114	RBMS1	RNA binding motif single stranded interacting protein 1	NM_002897
ILMN_1720048	0.0986	0.0019	-3.14819	-2.58846	-0.251	CCL2	C-C motif chemokine ligand 2	NM_002982
ILMN_2097421	0.1	0.00196	-3.13841	-2.61774	-0.15	MRPL51	mitochondrial ribosomal protein L51	NM_016497
ILMN_1651262	0.104	0.00211	-3.11641	-2.68334	-0.149	HNRNPAB	heterogeneous nuclear ribonucleoprotein A/B	NM_031266
ILMN_1711617	0.107	0.00217	-3.10725	-2.71052	-0.152	GMFG	glia maturation factor gamma	NM_004877
ILMN_1710406	0.108	0.00225	-3.09643	-2.74255	-0.187
ILMN_1710844	0.109	0.00227	-3.09401	-2.74969	-0.101
ILMN_1805028	0.109	0.00228	-3.09164	-2.75667	-0.109	THOC7	THO complex 7	NM_025075
ILMN_2371964	0.11	0.00233	-3.08493	-2.77646	-0.132	MRPS12	mitochondrial ribosomal protein S12	NM_033363
ILMN_1765332	0.114	0.0025	-3.0638	-2.8385	-0.111	TIMM10	translocase of inner mitochondrial membrane 10 homolog (yeast)	NM_012456
ILMN_1703564	0.116	0.00256	-3.05645	-2.85998	-0.116	DYNLRB1	dynein light chain roadblock-type 1	NM_177953
ILMN_1810289	0.117	0.00259	-3.05196	-2.87309	-0.168	MYOF	myoferlin	NM_013451
ILMN_2229242	0.117	0.00261	-3.04992	-2.87905	-0.138	LSM3	LSM3 homolog, U6 small nuclear RNA and mRNA degradation associated	NM_014463
ILMN_1726769	0.117	0.00262	-3.04827	-2.88384	-0.181	CNDP2	CNDP dipeptidase 2 (metallopeptidase M20 family)	NM_018235
ILMN_2064898	0.124	0.00287	-3.01999	-2.96586	-0.184	COA3	cytochrome c oxidase assembly factor 3	NM_001040431
ILMN_1755658	0.126	0.00295	-3.01059	-2.993	-0.1	ABI3	ABI family member 3	NM_016428
ILMN_1812403	0.126	0.00295	-3.01078	-2.99243	-0.12	BCAP31	B-cell receptor-associated protein 31	NM_005745
ILMN_1721989	0.127	0.00298	-3.00772	-3.00125	-0.13	ATP5F1	ATP synthase, H+ transporting, mitochondrial Fo complex subunit B1	NM_001688
ILMN_1671893	0.13	0.00313	-2.99266	-3.04449	-0.133	CHMP2A	charged multivesicular body protein 2A	NM_014453
ILMN_2234758	0.132	0.00317	-2.98797	-3.05791	-0.173	SRP14	signal recognition particle 14	NM_003134
ILMN_1809439	0.133	0.00323	-2.98211	-3.07466	-0.181
ILMN_2139100	0.134	0.00327	-2.97806	-3.08622	-0.192	SHISA5	shisa family member 5	NM_016479
ILMN_1815479	0.136	0.00339	-2.96645	-3.11927	-0.233	NOP10	NOP10 ribonucleoprotein	NM_018648
ILMN_1748473	0.137	0.00345	-2.96129	-3.13394	-0.374	GIMAP4	GTPase, IMAP family member 4	NM_018326
ILMN_1767662	0.137	0.00346	-2.96037	-3.13654	-0.126	CERS6	ceramide synthase 6	NM_203463
ILMN_1678966	0.142	0.00365	-2.94301	-3.18565	-0.137	SNRPF	small nuclear ribonucleoprotein polypeptide F	NM_003095
ILMN_2067370	0.142	0.00368	-2.9405	-3.19274	-0.158	SNRPF	small nuclear ribonucleoprotein polypeptide F	NM_003095
ILMN_1797310	0.142	0.00371	-2.93777	-3.20042	-0.123	ATP6V1D	ATPase H+ transporting V1 subunit D	NM_015994
ILMN_2071937	0.143	0.00374	-2.93475	-3.20892	-0.222	ATP6V0E1	ATPase H+ transporting V0 subunit e1	NM_003945
ILMN_2088437	0.144	0.00378	-2.93181	-3.21718	-0.335	CX3CR1	C-X3-C motif chemokine receptor 1	NM_001337
ILMN_1769566	0.144	0.00379	-2.93024	-3.2216	-0.13	ATG3	autophagy related 3	NM_022488
ILMN_1663512	0.147	0.00399	-2.91411	-3.26681	-0.183	COX5B	cytochrome c oxidase subunit 5B	NM_001862
ILMN_2191428	0.148	0.00405	-2.90908	-3.28086	-0.135	UBB	ubiquitin B	NM_018955
ILMN_2112301	0.15	0.00411	-2.9039	-3.29533	-0.205	DRAP1	DR1 associated protein 1	NM_006442
ILMN_2079004	0.151	0.0042	-2.89691	-3.31477	-0.132	MDH2	malate dehydrogenase 2	NM_005918
ILMN_1678833	0.151	0.0042	-2.89735	-3.31355	-0.145	CCR1	C-C motif chemokine receptor 1	NM_001295
ILMN_1701696	0.153	0.00429	-2.88986	-3.33437	-0.161
ILMN_2326071	0.153	0.00434	-2.88644	-3.34384	-0.144	MYL6	myosin light chain 6	NM_021019
ILMN_1805693	0.154	0.00441	-2.88118	-3.35842	-0.105	GMIP	GEM interacting protein	NM_016573
ILMN_1706553	0.154	0.00441	-2.88084	-3.35937	-0.126
ILMN_2399264	0.154	0.00442	-2.88049	-3.36033	-0.132	2019-09-06	septin 6	NM_145800
ILMN_1768127	0.155	0.00447	-2.87662	-3.37104	-0.113	EBNA1BP2	EBNA1 binding protein 2	NM_006824
ILMN_1772132	0.155	0.00448	-2.87601	-3.37272	-0.115	ATP5B	ATP synthase, H+ transporting, mitochondrial F1 complex, beta polypeptide	NM_001686
ILMN_1793894	0.155	0.00452	-2.87326	-3.38029	-0.113	ANAPC13	anaphase promoting complex subunit 13	NM_015391
ILMN_1701749	0.156	0.00453	-2.8725	-3.38239	-0.139	UQCRFS1	ubiquinol-cytochrome c reductase, Rieske iron-sulfur polypeptide 1	NM_006003
ILMN_1718924	0.156	0.00454	-2.87165	-3.38475	-0.128	ETFA	electron transfer flavoprotein alpha subunit	NM_000126
ILMN_1703108	0.156	0.00455	-2.87065	-3.38749	-0.204	UBE2L6	ubiquitin conjugating enzyme E2 L6	NM_004223
ILMN_2381397	0.157	0.0046	-2.86714	-3.39716	-0.174	HSPD1	heat shock protein family D (Hsp60) member 1	NM_002156
ILMN_1739283	0.158	0.00468	-2.86145	-3.41284	-0.135	UPF2	UPF2 regulator of nonsense transcripts homolog (yeast)	NM_015542
ILMN_1796409	0.159	0.00471	-2.85941	-3.41843	-0.184	C1QB	complement C1q B chain	NM_000491
ILMN_2157510	0.159	0.00473	-2.85814	-3.42192	-0.143	BLOC1S1	biogenesis of lysosomal organelles complex 1 subunit 1	NM_001487
ILMN_1733176	0.159	0.00477	-2.85549	-3.4292	-0.182	LIMS1	LIM zinc finger domain containing 1	NM_004987
ILMN_1779616	0.16	0.00479	-2.85351	-3.43463	-0.111	SUCLG1	succinate-CoA ligase alpha subunit	NM_003849
ILMN_1688526	0.16	0.00481	-2.85238	-3.43774	-0.142	ARL5A	ADP ribosylation factor like GTPase 5A	NM_012097
ILMN_2101885	0.161	0.00486	-2.84922	-3.44638	-0.157	TUBB	tubulin beta class I	NM_178014
ILMN_1777881	0.163	0.00494	-2.84351	-3.46203	-0.11	TSPAN17	tetraspanin 17	NM_012171
ILMN_1737308	0.163	0.00495	-2.84275	-3.46411	-0.17	GLRX	glutaredoxin	NM_002064
ILMN_1742167	0.164	0.00502	-2.83814	-3.47669	-0.352	TUBA1C	tubulin alpha 1c	NM_032704
ILMN_1759729	0.165	0.00511	-2.83214	-3.49306	-0.137	NDUFA8	NADH:ubiquinone oxidoreductase subunit A8	NM_014222
ILMN_2396648	0.166	0.00514	-2.83066	-3.49707	-0.119	EXOSC1	exosome component 1	NM_016046
ILMN_2374036	0.166	0.00515	-2.82976	-3.49953	-0.225	CTSL	cathepsin L	NM_145918
ILMN_1715635	0.167	0.00523	-2.82445	-3.51397	-0.184	ATP6V0E1	ATPase H+ transporting V0 subunit e1	NM_003945
ILMN_1770412	0.167	0.00525	-2.82339	-3.51685	-0.116	AHCYL1	adenosylhomocysteinase like 1	NM_006621
ILMN_1697554	0.17	0.00548	-2.8088	-3.55636	-0.136	SASH3	SAM and SH3 domain containing 3	NM_018990
ILMN_1792489	0.173	0.0057	-2.7959	-3.59116	-0.117	ARPC2	actin related protein 2/3 complex subunit 2	NM_005731
ILMN_2167922	0.173	0.00571	-2.79517	-3.59314	-0.118	TRMT5	tRNA methyltransferase 5	NM_020810
ILMN_2311518	0.175	0.00584	-2.7874	-3.61401	-0.154	TROVE2	TROVE domain family member 2	NM_001042369
ILMN_1704619	0.177	0.00593	-2.78234	-3.6276	-0.114	VPS29	VPS29, retromer complex component	NM_016226
ILMN_1656082	0.179	0.00611	-2.77231	-3.65441	-0.162	H3F3A	H3 histone, family 3A	NM_002107
ILMN_1793829	0.179	0.00616	-2.76955	-3.66178	-0.141	TMCO1	transmembrane and coiled-coil domains 1	NM_019026
ILMN_1729816	0.18	0.00619	-2.76804	-3.66582	-0.144	VDAC3	voltage dependent anion channel 3	NM_005662
ILMN_2175894	0.183	0.00641	-2.75593	-3.69805	-0.101	HNRNPR	heterogeneous nuclear ribonucleoprotein R	NM_005826
ILMN_2367469	0.183	0.00642	-2.75542	-3.69939	-0.1
ILMN_1777565	0.183	0.00644	-2.75462	-3.70153	-0.101	TAP2	transporter 2, ATP binding cassette subfamily B member	NM_000544
ILMN_1812478	0.183	0.00644	-2.75426	-3.70247	-0.123	ZNHIT3	zinc finger HIT-type containing 3	NM_004773
ILMN_1695576	0.183	0.00644	-2.75417	-3.70271	-0.131	MRPL24	mitochondrial ribosomal protein L24	NM_024540
ILMN_1815124	0.184	0.00654	-2.74917	-3.71598	-0.111	CHCHD2	coiled-coil-helix-coiled-coil-helix domain containing 2	NM_016139
ILMN_1661335	0.184	0.00657	-2.74758	-3.72019	-0.11	SPTBN1	spectrin beta, non-erythrocytic 1	NM_003128
ILMN_1711899	0.184	0.00657	-2.74784	-3.71949	-0.139	ANXA2	annexin A2	NM_001002857
ILMN_1809013	0.185	0.00666	-2.74308	-3.73209	-0.147	MYL6	myosin light chain 6	NM_021019
ILMN_2219712	0.186	0.00668	-2.74217	-3.73451	-0.192	HMGB2	high mobility group box 2	NM_002129
ILMN_1738523	0.188	0.00682	-2.73493	-3.75363	-0.134	MYD88	myeloid differentiation primary response 88	NM_002468
ILMN_1693009	0.188	0.00683	-2.7346	-3.75448	-0.346	FGL2	fibrinogen like 2	NM_006682
ILMN_2230862	0.188	0.00688	-2.73173	-3.76206	-0.103	GYG1	glycogenin 1	NM_004130
ILMN_1689097	0.188	0.00689	-2.73132	-3.76315	-0.103	NAA20	N(alpha)-acetyltransferase 20, NatB catalytic subunit	NM_181528
ILMN_1767006	0.188	0.00689	-2.73162	-3.76234	-0.171	PSMB8	proteasome subunit beta 8	NM_148919
ILMN_1785902	0.188	0.00693	-2.72963	-3.7676	-0.105	C1QC	complement C1q C chain	NM_172369
ILMN_1691181	0.189	0.007	-2.72583	-3.77758	-0.12	TMX1	thioredoxin related transmembrane protein 1	NM_030755
ILMN_1715760	0.189	0.00704	-2.72402	-3.78234	-0.101	LGALS9	galectin 9	NM_009587
ILMN_2181191	0.19	0.00709	-2.72166	-3.78854	-0.148	TPI1	triosephosphate isomerase 1	NM_000365
ILMN_1760338	0.19	0.0071	-2.72092	-3.79049	-0.21
ILMN_2395969	0.194	0.00741	-2.70652	-3.82819	-0.156	PRDX3	peroxiredoxin 3	NM_006793
ILMN_1710192	0.197	0.00772	-2.69203	-3.86594	-0.134
ILMN_1812995	0.201	0.00801	-2.67928	-3.899	-0.215	CTSL	cathepsin L	NM_145918
ILMN_1761981	0.202	0.00812	-2.67466	-3.91096	-0.136	FAM96A	family with sequence similarity 96 member A	NM_032231
ILMN_1706326	0.203	0.00824	-2.66967	-3.92382	-0.15	MRPL33	mitochondrial ribosomal protein L33	NM_004891
ILMN_1786823	0.205	0.00845	-2.66091	-3.94639	-0.187	ICAM2	intercellular adhesion molecule 2	NM_000873
ILMN_1726574	0.205	0.00856	-2.65624	-3.95839	-0.114	CACYBP	calcyclin binding protein	NM_014412
ILMN_1809477	0.205	0.00859	-2.65522	-3.961	-0.115	CARHSP1	calcium regulated heat stable protein 1	NM_014316
ILMN_2211950	0.206	0.00868	-2.65144	-3.97069	-0.154
ILMN_2179652	0.207	0.00885	-2.64463	-3.98813	-0.106	PRELID1	PRELI domain containing 1	NM_013237
ILMN_1790461	0.209	0.00911	-2.63425	-4.01462	-0.101	UQCC2	ubiquinol-cytochrome c reductase complex assembly factor 2	NM_032340
ILMN_1658053	0.209	0.00912	-2.6339	-4.0155	-0.115	DYNLRB1	dynein light chain roadblock-type 1	NM_014183
ILMN_1813836	0.209	0.00912	-2.6339	-4.0155	-0.14	DARS	aspartyl-tRNA synthetase	NM_001349
ILMN_2344204	0.21	0.00919	-2.63126	-4.02222	-0.141	PRR13	proline rich 13	NM_018457
ILMN_2184049	0.21	0.00923	-2.62977	-4.02602	-0.134	COX7B	cytochrome c oxidase subunit 7B	NM_001866
ILMN_2092118	0.21	0.00925	-2.62915	-4.02758	-0.272	FPR1	formyl peptide receptor 1	NM_002029
ILMN_1758938	0.212	0.00935	-2.6252	-4.03762	-0.245	SLC31A2	solute carrier family 31 member 2	NM_001860
ILMN_2154671	0.213	0.00942	-2.62249	-4.04449	-0.153	COX6B1	cytochrome c oxidase subunit 6B1	NM_001863
ILMN_2261600	0.215	0.00964	-2.6146	-4.06448	-0.187	FCGR1B	Fc fragment of IgG receptor Ib	NM_001017986
ILMN_2322842	0.215	0.00966	-2.61358	-4.06707	-0.115	PPHLN1	periphilin 1	NM_201440
ILMN_2395974	0.215	0.00967	-2.61334	-4.06768	-0.162	PRDX3	peroxiredoxin 3	NM_006793
ILMN_2374770	0.218	0.00996	-2.60304	-4.09368	-0.109	TAX1BP1	Tax1 binding protein 1	NM_001079864
ILMN_2371379	0.219	0.01	-2.60002	-4.10126	-0.11	ACLY	ATP citrate lyase	NM_198830
ILMN_1756862	0.218	0.01	-2.6006	-4.09981	-0.142	APOL3	apolipoprotein L3	NM_030644
ILMN_1717197	0.221	0.0102	-2.5934	-4.11792	-0.21	CD3G	CD3g molecule	NM_000073
ILMN_1782633	0.221	0.0103	-2.59235	-4.12055	-0.137	BOLA2	bolA family member 2	NM_001031827
ILMN_1733559	0.221	0.0103	-2.59153	-4.1226	-0.307	CDC14B	cell division cycle 14B	NM_003671
ILMN_1800897	0.224	0.0106	-2.5819	-4.14671	-0.125	NRDC	nardilysin convertase	NM_002525
ILMN_1655765	0.225	0.0107	-2.57719	-4.15848	-0.122	MRPS21	mitochondrial ribosomal protein S21	NM_031901
ILMN_1731619	0.225	0.0107	-2.57648	-4.16024	-0.157	DAD1	defender against cell death 1	NM_001344
ILMN_1678143	0.225	0.0108	-2.57464	-4.16484	-0.127	ARHGDIB	Rho GDP dissociation inhibitor beta	NM_001175
ILMN_1756674	0.226	0.0109	-2.57215	-4.17105	-0.142	ATP5E	ATP synthase, H+ transporting, mitochondrial F1 complex, epsilon subunit	NM_006886
ILMN_1780382	0.228	0.011	-2.56588	-4.18664	-0.108
ILMN_1679195	0.228	0.0111	-2.5654	-4.18784	-0.168
ILMN_1781468	0.23	0.0113	-2.55832	-4.2054	-0.114	SMAP2	small ArfGAP2	NM_022733
ILMN_1801766	0.231	0.0114	-2.55343	-4.21752	-0.112	MCUB	mitochondrial calcium uniporter dominant negative beta subunit	NM_017918
ILMN_1693826	0.232	0.0115	-2.55047	-4.22484	-0.138	HAVCR2	hepatitis A virus cellular receptor 2	NM_032782
ILMN_1718023	0.232	0.0117	-2.5465	-4.23464	-0.1	APEH	acylaminoacyl-peptide hydrolase	NM_001640
ILMN_1748578	0.233	0.0118	-2.54351	-4.24201	-0.118	RAD21	RAD21 cohesin complex component	NM_006265
ILMN_1756982	0.235	0.012	-2.53673	-4.25872	-0.182	CLIC1	chloride intracellular channel 1	NM_001288
ILMN_2409167	0.235	0.012	-2.53629	-4.2598	-0.22	ANXA2	annexin A2	NM_001002858
ILMN_1768396	0.236	0.0121	-2.53348	-4.26669	-0.134	AURKAIP1	aurora kinase A interacting protein 1	NM_017900
ILMN_1763694	0.236	0.0121	-2.53366	-4.26625	-0.136	RSPRY1	ring finger and SPRY domain containing 1	NM_133368
ILMN_1657204	0.236	0.0121	-2.53433	-4.26462	-0.153	SAE1	SUMO1 activating enzyme subunit 1	NM_005500
ILMN_1728467	0.237	0.0123	-2.52857	-4.27875	-0.133	GHITM	growth hormone inducible transmembrane protein	NM_014394
ILMN_1734696	0.239	0.0124	-2.52406	-4.28979	-0.102	FRG1	FSHD region gene 1	NM_004477
ILMN_1808196	0.239	0.0124	-2.52374	-4.29058	-0.171	GSTO1	glutathione S-transferase omega 1	NM_004832
ILMN_1713749	0.243	0.013	-2.50753	-4.33012	-0.179	CORO1A	coronin 1A	NM_007074
ILMN_1734895	0.243	0.0131	-2.50328	-4.34047	-0.153	SFT2D1	SFT2 domain containing 1	NM_145169
ILMN_1787628	0.245	0.0133	-2.4976	-4.35423	-0.151	NOP56	NOP56 ribonucleoprotein	NM_006392
ILMN_1742887	0.246	0.0135	-2.49357	-4.364	-0.113
ILMN_1674385	0.247	0.0136	-2.48919	-4.37459	-0.146	YWHAQ	tyrosine 3-monooxygenase/tryptophan 5-monooxygenase activation protein theta	NM_006826
ILMN_1738675	0.246	0.0136	-2.49091	-4.37043	-0.15	PTPN6	protein tyrosine phosphatase, non-receptor type 6	NM_080549
ILMN_1682264	0.248	0.0137	-2.48663	-4.38076	-0.103	DCAF7	DDB1 and CUL4 associated factor 7	NM_005828
ILMN_2225887	0.248	0.0138	-2.48469	-4.38545	-0.146	ATP5EP2	ATP synthase, H+ transporting, mitochondrial F1 complex, epsilon subunit pseudogene 2	NR_002162
ILMN_2084353	0.249	0.0139	-2.48129	-4.39364	-0.152	M6PR	mannose-6-phosphate receptor, cation dependent	NM_002355
ILMN_1714602	0.249	0.014	-2.4788	-4.39963	-0.158	CD86	CD86 molecule	NM_175862
ILMN_1810420	0.25	0.0141	-2.47599	-4.40639	-0.113	DYSF	dysferlin	NM_003494
ILMN_1705617	0.25	0.0142	-2.47544	-4.40773	-0.11	CFL1	cofilin 1	NM_005507
ILMN_1801710	0.25	0.0142	-2.47425	-4.41058	-0.153	APBB1IP	amyloid beta precursor protein binding family B member 1 interacting protein	NM_019043
ILMN_1739428	0.251	0.0143	-2.47082	-4.4188	-0.219	IFIT2	interferon induced protein with tetratricopeptide repeats 2	NM_001547
ILMN_1653466	0.253	0.0146	-2.46336	-4.43669	-0.316	HES4	hes family bHLH transcription factor 4	NM_021170
ILMN_2339779	0.255	0.015	-2.45425	-4.45844	-0.107	ATP6V1E1	ATPase H+ transporting V1 subunit E1	NM_001039367
ILMN_1711862	0.255	0.015	-2.4547	-4.45736	-0.111	RNF7	ring finger protein 7	NM_014245
ILMN_1680314	0.257	0.0154	-2.44397	-4.4829	-0.14	TXN	thioredoxin	NM_003329
ILMN_1730611	0.258	0.0155	-2.44152	-4.48871	-0.123	RTN4	reticulon 4	NM_007008
ILMN_2131880	0.258	0.0155	-2.44122	-4.48941	-0.137	DPY30	dpy-30, histone methyltransferase complex regulatory subunit	NM_032574
ILMN_1820759	0.259	0.0158	-2.43543	-4.50313	-0.105			AW015915
ILMN_2307883	0.262	0.0163	-2.42426	-4.52953	-0.11	ATP5J2	ATP synthase, H+ transporting, mitochondrial Fo complex subunit F2	NM_001003714
ILMN_1795227	0.262	0.0163	-2.42328	-4.53183	-0.243	DYNLL1	dynein light chain LC8-type 1	NM_003746
ILMN_2144088	0.263	0.0164	-2.42088	-4.53748	-0.108	FDFT1	farnesyl-diphosphate farnesyltransferase 1	NM_004462
ILMN_2094166	0.265	0.0167	-2.41343	-4.555	-0.1	CHMP5	charged multivesicular body protein 5	NM_016410
ILMN_1869109	0.266	0.0169	-2.40945	-4.56431	-0.101	NUCKS1	nuclear casein kinase and cyclin dependent kinase substrate 1	AK095855
ILMN_1718136	0.266	0.017	-2.40861	-4.5663	-0.131
ILMN_2387599	0.266	0.017	-2.40802	-4.56768	-0.154	C20orf24	chromosome 20 open reading frame 24	NM_018840
ILMN_2261416	0.266	0.017	-2.40808	-4.56752	-0.22	CD3D	CD3d molecule	NM_000732
ILMN_1739274	0.268	0.0173	-2.4005	-4.58526	-0.123	PDHB	pyruvate dehydrogenase (lipoamide) beta	NM_000925
ILMN_2333594	0.269	0.0177	-2.39271	-4.60342	-0.156	SUMO2	small ubiquitin-like modifier 2	NM_001005849
ILMN_1784641	0.271	0.018	-2.38496	-4.62143	-0.15	NDUFA3	NADH:ubiquinone oxidoreductase subunit A3	NM_004542
ILMN_2323992	0.271	0.0181	-2.38437	-4.62279	-0.186	CLEC7A	C-type lectin domain family 7 member A	NM_197950
ILMN_1662438	0.273	0.0183	-2.38052	-4.63171	-0.126	SOD1	superoxide dismutase 1, soluble	NM_000454
ILMN_1803180	0.273	0.0184	-2.3783	-4.63686	-0.1	PRDX6	peroxiredoxin 6	NM_004905
ILMN_1739210	0.274	0.0185	-2.37498	-4.64454	-0.125	NSL1	NSL1, MIS12 kinetochore complex component	NM_015471
ILMN_1807106	0.274	0.0185	-2.37512	-4.64421	-0.141	LDHA	lactate dehydrogenase A	NM_005566
ILMN_2051684	0.278	0.0191	-2.36252	-4.67326	-0.1	C4orf3	chromosome 4 open reading frame 3	NM_001001701
ILMN_1701855	0.279	0.0193	-2.35979	-4.67955	-0.111	PPP1CC	protein phosphatase 1 catalytic subunit gamma	NM_002710
ILMN_1692731	0.279	0.0195	-2.3562	-4.68778	-0.118	TTYH3	tweety family member 3	NM_025250
ILMN_1699015	0.28	0.0196	-2.35267	-4.69588	-0.145
ILMN_1733811	0.279	0.0196	-2.35438	-4.69197	-0.151	JUP	junction plakoglobin	NM_021991
ILMN_1757072	0.281	0.0199	-2.34725	-4.70828	-0.152
ILMN_2344956	0.284	0.0203	-2.33941	-4.72618	-0.151	ACP1	acid phosphatase 1, soluble	NM_001040649
ILMN_1754894	0.284	0.0203	-2.33911	-4.72686	-0.203	C1orf162	chromosome 1 open reading frame 162	NM_174896
ILMN_1810467	0.285	0.0206	-2.33384	-4.73885	-0.122	PPP2R1A	protein phosphatase 2 scaffold subunit Aalpha	NM_014225
ILMN_1796165	0.286	0.0207	-2.33255	-4.74179	-0.112	GLRX5	glutaredoxin 5	NM_016417
ILMN_2300186	0.286	0.0207	-2.33174	-4.74363	-0.181	DYNLL1	dynein light chain LC8-type 1	NM_001037494
ILMN_2179837	0.286	0.0208	-2.33029	-4.74693	-0.152	BANF1	barrier to autointegration factor 1	NM_003860
ILMN_1683658	0.286	0.0208	-2.33102	-4.74526	-0.156	FKBP1A	FK506 binding protein 1A	NM_000801
ILMN_1683609	0.287	0.0211	-2.32585	-4.757	-0.11	UBA1	ubiquitin like modifier activating enzyme 1	NM_153280
ILMN_1797895	0.288	0.0212	-2.32392	-4.76137	-0.107	FFAR2	free fatty acid receptor 2	NM_005306
ILMN_1784753	0.289	0.0215	-2.31847	-4.77369	-0.107	PAIP2	poly(A) binding protein interacting protein 2	NM_001033112
ILMN_1686871	0.289	0.0216	-2.31644	-4.77828	-0.135	PARP1	poly(ADP-ribose) polymerase 1	NM_001618
ILMN_1733757	0.29	0.0218	-2.31306	-4.78591	-0.104	TMEM179B	transmembrane protein 179B	NM_199337
ILMN_1696347	0.29	0.0219	-2.31144	-4.78955	-0.126	CTSC	cathepsin C	NM_001814
ILMN_2405078	0.292	0.0222	-2.30474	-4.80463	-0.101	OSBPL8	oxysterol binding protein like 8	NM_020841
ILMN_2106331	0.292	0.0223	-2.30399	-4.8063	-0.143	H3F3A	H3 histone, family 3A	NM_002107
ILMN_1671621	0.293	0.0224	-2.30264	-4.80933	-0.166	PCMT1	protein-L-isoaspartate (D-aspartate) O-methyltransferase	NM_005389
ILMN_1768394	0.293	0.0225	-2.30062	-4.81388	-0.193	ARPC5	actin related protein 2/3 complex subunit 5	NM_005717
ILMN_2397721	0.295	0.0228	-2.29424	-4.82816	-0.106	GLB1	galactosidase beta 1	NM_001079811
ILMN_2329429	0.295	0.0229	-2.29383	-4.82907	-0.146
ILMN_1814726	0.296	0.023	-2.29169	-4.83386	-0.11	SCARB2	scavenger receptor class B member 2	NM_005506
ILMN_1776260	0.296	0.0231	-2.28938	-4.83903	-0.104	PPIAL4A	peptidylprolyl isomerase A like 4A	NM_001143883
ILMN_1666564	0.296	0.0231	-2.28985	-4.83799	-0.114
ILMN_1750101	0.297	0.0232	-2.28778	-4.84261	-0.169	S100A11	S100 calcium binding protein A11	NM_005620
ILMN_2180682	0.3	0.0242	-2.27257	-4.87643	-0.121	MTPN	myotrophin	NM_145808
ILMN_2310621	0.303	0.0249	-2.26062	-4.90286	-0.113	ATP5J2	ATP synthase, H+ transporting, mitochondrial Fo complex subunit F2	NM_004889
ILMN_1797875	0.303	0.0249	-2.26106	-4.90187	-0.164	ALOX5AP	arachidonate 5-lipoxygenase activating protein	NM_001629
ILMN_2203950	0.305	0.0253	-2.25439	-4.91659	-0.159	HLA-A	major histocompatibility complex, class I, A	NM_002116
ILMN_2078592	0.305	0.0256	-2.24989	-4.92648	-0.104	ADTRP	androgen dependent TFPI regulating protein	NM_032744
ILMN_1665583	0.306	0.0259	-2.24494	-4.93733	-0.134	TUBB	tubulin beta class I	NM_178014
ILMN_1791332	0.307	0.0262	-2.24092	-4.94613	-0.103	ATP5O	ATP synthase, H+ transporting, mitochondrial F1 complex, O subunit	NM_001697
ILMN_1751258	0.309	0.0267	-2.23225	-4.96507	-0.103	NDUFA4	NDUFA4, mitochondrial complex associated	NM_002489
ILMN_1757106	0.309	0.0267	-2.23261	-4.96429	-0.105	2019-03-06	membrane associated ring-CH-type finger 6	NM_005885
ILMN_2367020	0.31	0.027	-2.22894	-4.97228	-0.123	SEC61G	Sec61 translocon gamma subunit	NM_014302
ILMN_2364376	0.313	0.0276	-2.21927	-4.99328	-0.121	ILK	integrin linked kinase	NM_004517
ILMN_1798654	0.313	0.0278	-2.21612	-5.00011	-0.12	MCM6	minichromosome maintenance complex component 6	NM_005915
ILMN_2359907	0.315	0.0285	-2.20624	-5.02145	-0.176	CD68	CD68 molecule	NM_001251
ILMN_1771593	0.316	0.0287	-2.20402	-5.02623	-0.108	RRM1	ribonucleotide reductase catalytic subunit M1	NM_001033
ILMN_1791759	0.318	0.0296	-2.19197	-5.0521	-0.151	CXCL10	C-X-C motif chemokine ligand 10	NM_001565
ILMN_2157435	0.32	0.03	-2.18618	-5.06451	-0.101	DYNLRB1	dynein light chain roadblock-type 1	NM_014183
ILMN_2402930	0.321	0.0302	-2.18297	-5.07135	-0.136	H3F3AP4	H3 histone, family 3A, pseudogene 4	NR_002315
ILMN_2227573	0.322	0.0306	-2.1776	-5.08279	-0.152	GSTO1	glutathione S-transferase omega 1	NM_004832
ILMN_1674243	0.323	0.0308	-2.17573	-5.08678	-0.117	TFRC	transferrin receptor	NM_003234
ILMN_1747598	0.327	0.0325	-2.15418	-5.13242	-0.131	PPP1R11	protein phosphatase 1 regulatory inhibitor subunit 11	NM_021959
ILMN_1720838	0.328	0.0328	-2.14966	-5.14193	-0.126	DECR1	2,4-dienoyl-CoA reductase 1, mitochondrial	NM_001359
ILMN_1793433	0.329	0.0335	-2.14086	-5.16038	-0.183	RAB10	RAB10, member RAS oncogene family	NM_016131
ILMN_1730628	0.33	0.0338	-2.13799	-5.1664	-0.177	RNASE2	ribonuclease A family member 2	NM_002934
ILMN_1703337	0.334	0.0353	-2.11937	-5.20519	-0.155
ILMN_1693311	0.335	0.0355	-2.11708	-5.20994	-0.111	TMBIM6	transmembrane BAX inhibitor motif containing 6	NM_003217

## Sheet: Table S6
Supplementary Table 6. Epidemiological, virological and immunological characteristics of PWH in Bahia (Brazil) between 2014 and 2105, stratified according to DP, SLA, HSP70 and HSP70+SLA groups
	n=317	DP (n=15)	SLA (n=49)	HSP70 (n=26)	SLA+HSP70 (n=60)	DNtotal (n=257)	p value
Male, n	72.23% (229)	73.33% (11)	77.55% (38)	80.77% (21)	80.00% (48)	70.42% (181)	NA
Age, years	32 (26-41)	41 (30-50)	34 (28-47)	37 (27-43)	34 (27-43)	32 (25-39)	0.81
HIV-1 viral load, copies/mL	40,370 (7,032-141,359)	64,746 (2,480-532,702)	64,746 (9,538-326,382)	84,429 (37,570-276,475)	84,429 (11,934-271,953)	34,956 (6,330-127,747)	0.95
CD4+ T cell count, cell/µL	369 (163-609)	168 (107-449)	195 (86-424)	180 (110-528)	200 (89-447)	405 (188-641)	0.93
CD8+ T cell count, cell/µL	1,025 (715-1,441)	950 (688-1,546)	980 (628-1,310)	1,145 (754-1,549)	1,034 (657-1,393)	1025 (728-1,443)	0.59
CD4+/CD8+ T cell ratio	0.33 (0.14-0.59)	0.21 (0.060-0.37)	0.21 (0.12-0.40)	0.23 (0.098-0.41)	0.23 (0.12-0.42)	0.35 (0.15-0.63)	0.92
CD45+ T cell count, cell/µL	2,144 (1,507-2,763)	1,758 (1,142-3,028)	1,783 (1,235-2,449)	2,102 (1,314-2,835)	1,949 (1,257-2,460)	2,198 (1,585-2,793)	0.89
